# Supplementary material for: Synthesis of fluorine-containing bicyclo[4.1.1]octenes via photocatalyzed defluorinative (4 + 3) annulation of bicyclo[1.1.0]butanes with gem-difluoroalkenes
Source: Chem Sci. 2024 Dec 13;16(3):1411–6. doi: 10.1039/d4sc07243j (PMC11659875; doi:10.1039/d4sc07243j)
Supplement: SC-016-D4SC07243J-s002 [file SC-016-D4SC07243J-s002.cif]

# Supplementary Information (SI) for Chemical Science.
# This journal is © The Royal Society of Chemistry 2025

####################################################################### 
# 
# This file contains crystal structure data downloaded from the 
# Cambridge Structural Database (CSD) hosted by the Cambridge 
# Crystallographic Data Centre (CCDC).
# 
# Full information about CCDC data access policies and citation 
# guidelines are available at http://www.ccdc.cam.ac.uk/access/V1 
# 
# Audit and citation data items may have been added by the CCDC. 
# Please retain this information to preserve the provenance of 
# this file and to allow appropriate attribution of the data. 
# 
#######################################################################

data_cu_240523_zk40mm_0m
_database_code_depnum_ccdc_archive 'CCDC 2382103'
loop_
_audit_author_name
_audit_author_address
'Kuan zhang'
;Xian Jiaotong University
China
;
_audit_update_record             
;
2024-09-05 deposited with the CCDC.	2024-12-12 downloaded from the CCDC.
;
_audit_creation_date             2024-09-03
_audit_creation_method           
;
Olex2 1.5
(compiled 2024.02.16 svn.r378c4104 for OlexSys, GUI svn.r6928)
;
_shelx_SHELXL_version_number     2018/3
_chemical_name_common            ?
_chemical_name_systematic        ?
_chemical_formula_moiety         'C26 H25 F O6'
_chemical_formula_sum            'C26 H25 F O6'
_chemical_formula_weight         452.46
_chemical_melting_point          ?
loop_
_atom_type_symbol
_atom_type_description
_atom_type_scat_dispersion_real
_atom_type_scat_dispersion_imag
_atom_type_scat_source
C C 0.0181 0.0091 'International Tables Vol C Tables 4.2.6.8 and 6.1.1.4'
H H 0.0000 0.0000 'International Tables Vol C Tables 4.2.6.8 and 6.1.1.4'
F F 0.0727 0.0534 'International Tables Vol C Tables 4.2.6.8 and 6.1.1.4'
O O 0.0492 0.0322 'International Tables Vol C Tables 4.2.6.8 and 6.1.1.4'

_shelx_space_group_comment       
;
The symmetry employed for this shelxl refinement is uniquely defined
by the following loop, which should always be used as a source of
symmetry information in preference to the above space-group names.
They are only intended as comments.
;
_space_group_crystal_system      triclinic
_space_group_IT_number           2
_space_group_name_H-M_alt        'P -1'
_space_group_name_Hall           '-P 1'
loop_
_space_group_symop_operation_xyz
'x, y, z'
'-x, -y, -z'

_cell_length_a                   7.28910(10)
_cell_length_b                   9.7884(2)
_cell_length_c                   15.6447(3)
_cell_angle_alpha                88.0640(10)
_cell_angle_beta                 84.5890(10)
_cell_angle_gamma                80.1740(10)
_cell_volume                     1094.77(3)
_cell_formula_units_Z            2
_cell_measurement_reflns_used    9945
_cell_measurement_temperature    300.00
_cell_measurement_theta_max      66.624
_cell_measurement_theta_min      2.837
_shelx_estimated_absorpt_T_max   0.848
_shelx_estimated_absorpt_T_min   0.848
_exptl_absorpt_coefficient_mu    0.854
_exptl_absorpt_correction_T_max  0.7528
_exptl_absorpt_correction_T_min  0.5698
_exptl_absorpt_correction_type   multi-scan
_exptl_absorpt_process_details   
;
SADABS-2016/2 (Bruker,2016/2) was used for absorption correction.
wR2(int) was 0.1243 before and 0.0674 after correction.
The Ratio of minimum to maximum transmission is 0.7569.
The \l/2 correction factor is Not present.
;
_exptl_absorpt_special_details   ?
_exptl_crystal_colour            ?
_exptl_crystal_density_diffrn    1.373
_exptl_crystal_density_meas      ?
_exptl_crystal_density_method    ?
_exptl_crystal_description       block
_exptl_crystal_F_000             476
_exptl_crystal_size_max          0.2
_exptl_crystal_size_mid          0.2
_exptl_crystal_size_min          0.2
_exptl_transmission_factor_max   ?
_exptl_transmission_factor_min   ?
_diffrn_reflns_av_R_equivalents  0.0462
_diffrn_reflns_av_unetI/netI     0.0430
_diffrn_reflns_Laue_measured_fraction_full 0.993
_diffrn_reflns_Laue_measured_fraction_max 0.993
_diffrn_reflns_limit_h_max       8
_diffrn_reflns_limit_h_min       -8
_diffrn_reflns_limit_k_max       11
_diffrn_reflns_limit_k_min       -11
_diffrn_reflns_limit_l_max       18
_diffrn_reflns_limit_l_min       -18
_diffrn_reflns_number            19597
_diffrn_reflns_point_group_measured_fraction_full 0.993
_diffrn_reflns_point_group_measured_fraction_max 0.993
_diffrn_reflns_theta_full        66.624
_diffrn_reflns_theta_max         66.624
_diffrn_reflns_theta_min         2.838
_diffrn_ambient_temperature      300.00
_diffrn_detector_area_resol_mean ?
_diffrn_measured_fraction_theta_full 0.993
_diffrn_measured_fraction_theta_max 0.993
_diffrn_measurement_device_type  'Bruker APEX-II CCD'
_diffrn_measurement_method       '\f and \w scans'
_diffrn_radiation_type           CuK\a
_diffrn_radiation_wavelength     1.54184
_diffrn_source                   ?
_diffrn_source_current           1.2
_diffrn_source_power             0.06
_diffrn_source_voltage           50.0
_diffrn_standards_number         0
_reflns_Friedel_coverage         0.000
_reflns_Friedel_fraction_full    .
_reflns_Friedel_fraction_max     .
_reflns_number_gt                3612
_reflns_number_total             3861
_reflns_special_details          
;
 Reflections were merged by SHELXL according to the crystal
 class for the calculation of statistics and refinement.
 
 _reflns_Friedel_fraction is defined as the number of unique
 Friedel pairs measured divided by the number that would be
 possible theoretically, ignoring centric projections and
 systematic absences.
;
_reflns_threshold_expression     'I > 2\s(I)'
_computing_cell_refinement       'SAINT V8.40B (?, 2016)'
_computing_data_collection       ?
_computing_data_reduction        'SAINT V8.40B (?, 2016)'
_computing_molecular_graphics    'Olex2 1.5 (Dolomanov et al., 2009)'
_computing_publication_material  'Olex2 1.5 (Dolomanov et al., 2009)'
_computing_structure_refinement  'SHELXL 2018/3 (Sheldrick, 2015)'
_computing_structure_solution    'SHELXT 2018/2 (Sheldrick, 2018)'
_refine_diff_density_max         0.320
_refine_diff_density_min         -0.247
_refine_diff_density_rms         0.056
_refine_ls_extinction_coef       0.0165(15)
_refine_ls_extinction_expression Fc^*^=kFc[1+0.001xFc^2^\l^3^/sin(2\q)]^-1/4^
_refine_ls_extinction_method     'SHELXL-2018/3 (Sheldrick 2018)'
_refine_ls_goodness_of_fit_ref   1.030
_refine_ls_hydrogen_treatment    constr
_refine_ls_matrix_type           full
_refine_ls_number_parameters     302
_refine_ls_number_reflns         3861
_refine_ls_number_restraints     0
_refine_ls_R_factor_all          0.0491
_refine_ls_R_factor_gt           0.0474
_refine_ls_restrained_S_all      1.030
_refine_ls_shift/su_max          0.000
_refine_ls_shift/su_mean         0.000
_refine_ls_structure_factor_coef Fsqd
_refine_ls_weighting_details     
'w=1/[\s^2^(Fo^2^)+(0.0714P)^2^+0.3697P] where P=(Fo^2^+2Fc^2^)/3'
_refine_ls_weighting_scheme      calc
_refine_ls_wR_factor_gt          0.1264
_refine_ls_wR_factor_ref         0.1282
_refine_special_details          ?
_olex2_refinement_description    
;
1. Fixed Uiso
 At 1.2 times of:
  All C(H) groups, All C(H,H) groups
 At 1.5 times of:
  All C(H,H,H) groups
2.a Secondary CH2 refined with riding coordinates:
 C10(H10a,H10b), C13(H13a,H13b), C14(H14a,H14b)
2.b Aromatic/amide H refined with riding coordinates:
 C1(H1), C2(H2), C3(H3), C4(H4), C5(H5), C16(H16), C17(H17), C18(H18),
 C19(H19), C20(H20)
2.c Idealised Me refined as rotating group:
 C22(H22a,H22b,H22c), C24(H24a,H24b,H24c), C26(H26a,H26b,H26c)
;
_atom_sites_solution_hydrogens   geom
_atom_sites_solution_primary     dual
_atom_sites_solution_secondary   ?
loop_
_atom_site_label
_atom_site_type_symbol
_atom_site_fract_x
_atom_site_fract_y
_atom_site_fract_z
_atom_site_U_iso_or_equiv
_atom_site_adp_type
_atom_site_occupancy
_atom_site_site_symmetry_order
_atom_site_calc_flag
_atom_site_refinement_flags_posn
_atom_site_refinement_flags_adp
_atom_site_refinement_flags_occupancy
_atom_site_disorder_assembly
_atom_site_disorder_group
F1 F 0.64845(14) 0.36807(10) 0.28705(7) 0.0546(3) Uani 1 1 d . . . . .
O1 O 0.27906(16) 0.82162(13) 0.42295(7) 0.0433(3) Uani 1 1 d . . . . .
O2 O 0.51064(17) 0.91857(13) 0.35620(8) 0.0481(3) Uani 1 1 d . . . . .
O3 O 0.07487(16) 0.98532(12) 0.29423(7) 0.0436(3) Uani 1 1 d . . . . .
O4 O 0.11304(19) 0.88156(14) 0.16736(8) 0.0542(4) Uani 1 1 d . . . . .
O5 O 0.4237(2) 1.03297(13) 0.18166(10) 0.0635(4) Uani 1 1 d . . . . .
O6 O 0.65638(18) 0.91432(13) 0.09894(8) 0.0515(3) Uani 1 1 d . . . . .
C1 C 0.2676(3) 0.30726(18) 0.36255(11) 0.0442(4) Uani 1 1 d . . . . .
H1 H 0.289988 0.273355 0.307048 0.053 Uiso 1 1 calc R U . . .
C2 C 0.1939(3) 0.22816(19) 0.42805(13) 0.0503(4) Uani 1 1 d . . . . .
H2 H 0.164368 0.142560 0.415874 0.060 Uiso 1 1 calc R U . . .
C3 C 0.1643(3) 0.27505(19) 0.51058(12) 0.0508(5) Uani 1 1 d . . . . .
H3 H 0.116074 0.221131 0.554370 0.061 Uiso 1 1 calc R U . . .
C4 C 0.2062(3) 0.4020(2) 0.52822(12) 0.0525(5) Uani 1 1 d . . . . .
H4 H 0.187231 0.433881 0.584222 0.063 Uiso 1 1 calc R U . . .
C5 C 0.2766(3) 0.48293(18) 0.46297(11) 0.0441(4) Uani 1 1 d . . . . .
H5 H 0.302905 0.569352 0.475547 0.053 Uiso 1 1 calc R U . . .
C6 C 0.3083(2) 0.43703(16) 0.37930(10) 0.0343(3) Uani 1 1 d . . . . .
C7 C 0.3785(2) 0.52730(15) 0.30886(9) 0.0332(3) Uani 1 1 d . . . . .
C8 C 0.5410(2) 0.48875(15) 0.26371(10) 0.0347(3) Uani 1 1 d . . . . .
C9 C 0.6391(2) 0.56633(15) 0.19320(9) 0.0322(3) Uani 1 1 d . . . . .
C10 C 0.5008(2) 0.66333(15) 0.13839(9) 0.0335(3) Uani 1 1 d . . . . .
H10A H 0.380818 0.633529 0.137338 0.040 Uiso 1 1 calc R U . . .
H10B H 0.553576 0.681394 0.080688 0.040 Uiso 1 1 calc R U . . .
C11 C 0.4977(2) 0.78397(14) 0.20154(9) 0.0304(3) Uani 1 1 d . . . . .
C12 C 0.3294(2) 0.79736(15) 0.27167(9) 0.0306(3) Uani 1 1 d . . . . .
C13 C 0.2484(2) 0.66061(15) 0.28930(10) 0.0331(3) Uani 1 1 d . . . . .
H13A H 0.153209 0.676915 0.337225 0.040 Uiso 1 1 calc R U . . .
H13B H 0.185485 0.644493 0.239551 0.040 Uiso 1 1 calc R U . . .
C14 C 0.6849(2) 0.70109(15) 0.23096(10) 0.0328(3) Uani 1 1 d . . . . .
H14A H 0.795718 0.731061 0.202468 0.039 Uiso 1 1 calc R U . . .
H14B H 0.689705 0.696924 0.292761 0.039 Uiso 1 1 calc R U . . .
C15 C 0.7979(2) 0.47237(15) 0.14419(10) 0.0349(3) Uani 1 1 d . . . . .
C16 C 0.7723(3) 0.41343(18) 0.06770(11) 0.0454(4) Uani 1 1 d . . . . .
H16 H 0.655856 0.431435 0.046084 0.054 Uiso 1 1 calc R U . . .
C17 C 0.9191(3) 0.32786(19) 0.02324(12) 0.0551(5) Uani 1 1 d . . . . .
H17 H 0.900967 0.289502 -0.028249 0.066 Uiso 1 1 calc R U . . .
C18 C 1.0911(3) 0.2996(2) 0.05498(13) 0.0573(5) Uani 1 1 d . . . . .
H18 H 1.189233 0.241965 0.025105 0.069 Uiso 1 1 calc R U . . .
C19 C 1.1182(3) 0.3567(2) 0.13124(14) 0.0547(5) Uani 1 1 d . . . . .
H19 H 1.234732 0.337810 0.152756 0.066 Uiso 1 1 calc R U . . .
C20 C 0.9723(2) 0.44192(18) 0.17563(11) 0.0435(4) Uani 1 1 d . . . . .
H20 H 0.991194 0.479425 0.227282 0.052 Uiso 1 1 calc R U . . .
C21 C 0.3855(2) 0.85454(15) 0.35403(9) 0.0326(3) Uani 1 1 d . . . . .
C22 C 0.3209(3) 0.8651(2) 0.50534(11) 0.0534(5) Uani 1 1 d . . . . .
H22A H 0.306926 0.964386 0.505678 0.080 Uiso 1 1 calc R U . . .
H22B H 0.447027 0.825374 0.515249 0.080 Uiso 1 1 calc R U . . .
H22C H 0.236402 0.834364 0.549803 0.080 Uiso 1 1 calc R U . . .
C23 C 0.1630(2) 0.89487(16) 0.23690(10) 0.0353(4) Uani 1 1 d . . . . .
C24 C -0.0862(3) 1.0785(2) 0.26670(13) 0.0585(5) Uani 1 1 d . . . . .
H24A H -0.056829 1.113141 0.209810 0.088 Uiso 1 1 calc R U . . .
H24B H -0.119044 1.154648 0.305404 0.088 Uiso 1 1 calc R U . . .
H24C H -0.189602 1.029459 0.266660 0.088 Uiso 1 1 calc R U . . .
C25 C 0.5170(2) 0.92515(16) 0.16112(10) 0.0364(4) Uani 1 1 d . . . . .
C26 C 0.6981(3) 1.0417(2) 0.05890(14) 0.0635(6) Uani 1 1 d . . . . .
H26A H 0.794099 1.020818 0.012608 0.095 Uiso 1 1 calc R U . . .
H26B H 0.740479 1.096226 0.100512 0.095 Uiso 1 1 calc R U . . .
H26C H 0.587497 1.092859 0.036940 0.095 Uiso 1 1 calc R U . . .

loop_
_atom_site_aniso_label
_atom_site_aniso_U_11
_atom_site_aniso_U_22
_atom_site_aniso_U_33
_atom_site_aniso_U_23
_atom_site_aniso_U_13
_atom_site_aniso_U_12
F1 0.0514(6) 0.0399(6) 0.0613(7) 0.0180(5) 0.0118(5) 0.0115(4)
O1 0.0491(7) 0.0527(7) 0.0299(6) -0.0031(5) -0.0013(5) -0.0144(5)
O2 0.0513(7) 0.0528(7) 0.0447(7) -0.0120(5) 0.0004(5) -0.0216(6)
O3 0.0424(6) 0.0415(6) 0.0415(6) -0.0051(5) -0.0056(5) 0.0098(5)
O4 0.0615(8) 0.0537(8) 0.0437(7) -0.0073(6) -0.0212(6) 0.0115(6)
O5 0.0751(9) 0.0319(7) 0.0735(9) 0.0082(6) 0.0197(7) 0.0026(6)
O6 0.0593(8) 0.0391(7) 0.0524(7) 0.0072(5) 0.0145(6) -0.0100(5)
C1 0.0544(10) 0.0385(9) 0.0412(9) 0.0025(7) -0.0054(7) -0.0120(7)
C2 0.0544(10) 0.0392(9) 0.0594(11) 0.0098(8) -0.0062(8) -0.0151(8)
C3 0.0473(10) 0.0457(10) 0.0545(11) 0.0178(8) 0.0065(8) -0.0037(8)
C4 0.0629(11) 0.0508(11) 0.0381(9) 0.0052(8) 0.0048(8) 0.0005(9)
C5 0.0539(10) 0.0367(8) 0.0408(9) 0.0009(7) -0.0014(7) -0.0070(7)
C6 0.0316(7) 0.0331(8) 0.0370(8) 0.0044(6) -0.0026(6) -0.0034(6)
C7 0.0370(8) 0.0294(7) 0.0334(7) 0.0003(6) -0.0028(6) -0.0065(6)
C8 0.0385(8) 0.0272(7) 0.0366(8) 0.0023(6) -0.0036(6) -0.0005(6)
C9 0.0358(7) 0.0289(7) 0.0307(7) -0.0005(6) -0.0011(6) -0.0033(6)
C10 0.0397(8) 0.0305(7) 0.0296(7) -0.0019(6) -0.0035(6) -0.0041(6)
C11 0.0340(7) 0.0275(7) 0.0293(7) -0.0003(6) -0.0027(6) -0.0039(6)
C12 0.0326(7) 0.0279(7) 0.0306(7) -0.0009(6) -0.0035(6) -0.0029(6)
C13 0.0309(7) 0.0312(8) 0.0371(8) 0.0001(6) -0.0023(6) -0.0051(6)
C14 0.0345(7) 0.0306(7) 0.0322(7) -0.0010(6) -0.0036(6) -0.0023(6)
C15 0.0413(8) 0.0270(7) 0.0342(8) 0.0011(6) 0.0038(6) -0.0042(6)
C16 0.0546(10) 0.0399(9) 0.0399(9) -0.0046(7) -0.0021(7) -0.0039(7)
C17 0.0785(13) 0.0415(10) 0.0411(9) -0.0088(8) 0.0103(9) -0.0052(9)
C18 0.0625(12) 0.0434(10) 0.0556(11) -0.0020(8) 0.0246(9) 0.0040(9)
C19 0.0424(9) 0.0530(11) 0.0627(12) 0.0038(9) 0.0065(8) 0.0018(8)
C20 0.0421(9) 0.0427(9) 0.0438(9) -0.0026(7) 0.0010(7) -0.0038(7)
C21 0.0345(7) 0.0290(7) 0.0330(8) -0.0020(6) -0.0022(6) -0.0014(6)
C22 0.0664(12) 0.0633(12) 0.0309(9) -0.0076(8) -0.0036(8) -0.0114(9)
C23 0.0368(8) 0.0315(7) 0.0367(8) 0.0002(6) -0.0038(6) -0.0032(6)
C24 0.0510(10) 0.0567(12) 0.0581(12) -0.0012(9) -0.0074(9) 0.0202(9)
C25 0.0419(8) 0.0316(8) 0.0353(8) 0.0024(6) -0.0048(6) -0.0045(6)
C26 0.0794(14) 0.0532(12) 0.0603(12) 0.0175(9) 0.0034(10) -0.0262(10)

_geom_special_details            
;
 All esds (except the esd in the dihedral angle between two l.s. planes)
 are estimated using the full covariance matrix.  The cell esds are taken
 into account individually in the estimation of esds in distances, angles
 and torsion angles; correlations between esds in cell parameters are only
 used when they are defined by crystal symmetry.  An approximate (isotropic)
 treatment of cell esds is used for estimating esds involving l.s. planes.
;
loop_
_geom_bond_atom_site_label_1
_geom_bond_atom_site_label_2
_geom_bond_distance
_geom_bond_site_symmetry_2
_geom_bond_publ_flag
F1 C8 1.3605(17) . ?
O1 C21 1.3313(19) . ?
O1 C22 1.446(2) . ?
O2 C21 1.1953(19) . ?
O3 C23 1.3236(19) . ?
O3 C24 1.449(2) . ?
O4 C23 1.197(2) . ?
O5 C25 1.190(2) . ?
O6 C25 1.332(2) . ?
O6 C26 1.442(2) . ?
C1 H1 0.9300 . ?
C1 C2 1.387(2) . ?
C1 C6 1.391(2) . ?
C2 H2 0.9300 . ?
C2 C3 1.370(3) . ?
C3 H3 0.9300 . ?
C3 C4 1.372(3) . ?
C4 H4 0.9300 . ?
C4 C5 1.385(3) . ?
C5 H5 0.9300 . ?
C5 C6 1.384(2) . ?
C6 C7 1.496(2) . ?
C7 C8 1.324(2) . ?
C7 C13 1.517(2) . ?
C8 C9 1.511(2) . ?
C9 C10 1.560(2) . ?
C9 C14 1.562(2) . ?
C9 C15 1.514(2) . ?
C10 H10A 0.9700 . ?
C10 H10B 0.9700 . ?
C10 C11 1.5608(19) . ?
C11 C12 1.558(2) . ?
C11 C14 1.565(2) . ?
C11 C25 1.523(2) . ?
C12 C13 1.559(2) . ?
C12 C21 1.538(2) . ?
C12 C23 1.540(2) . ?
C13 H13A 0.9700 . ?
C13 H13B 0.9700 . ?
C14 H14A 0.9700 . ?
C14 H14B 0.9700 . ?
C15 C16 1.388(2) . ?
C15 C20 1.388(2) . ?
C16 H16 0.9300 . ?
C16 C17 1.387(3) . ?
C17 H17 0.9300 . ?
C17 C18 1.373(3) . ?
C18 H18 0.9300 . ?
C18 C19 1.379(3) . ?
C19 H19 0.9300 . ?
C19 C20 1.381(3) . ?
C20 H20 0.9300 . ?
C22 H22A 0.9600 . ?
C22 H22B 0.9600 . ?
C22 H22C 0.9600 . ?
C24 H24A 0.9600 . ?
C24 H24B 0.9600 . ?
C24 H24C 0.9600 . ?
C26 H26A 0.9600 . ?
C26 H26B 0.9600 . ?
C26 H26C 0.9600 . ?

loop_
_geom_angle_atom_site_label_1
_geom_angle_atom_site_label_2
_geom_angle_atom_site_label_3
_geom_angle
_geom_angle_site_symmetry_1
_geom_angle_site_symmetry_3
_geom_angle_publ_flag
C21 O1 C22 117.25(13) . . ?
C23 O3 C24 115.97(13) . . ?
C25 O6 C26 116.94(15) . . ?
C2 C1 H1 119.8 . . ?
C2 C1 C6 120.44(16) . . ?
C6 C1 H1 119.8 . . ?
C1 C2 H2 119.7 . . ?
C3 C2 C1 120.56(17) . . ?
C3 C2 H2 119.7 . . ?
C2 C3 H3 120.2 . . ?
C2 C3 C4 119.61(16) . . ?
C4 C3 H3 120.2 . . ?
C3 C4 H4 119.9 . . ?
C3 C4 C5 120.27(17) . . ?
C5 C4 H4 119.9 . . ?
C4 C5 H5 119.5 . . ?
C6 C5 C4 120.95(17) . . ?
C6 C5 H5 119.5 . . ?
C1 C6 C7 121.36(14) . . ?
C5 C6 C1 118.16(15) . . ?
C5 C6 C7 120.45(14) . . ?
C6 C7 C13 116.17(12) . . ?
C8 C7 C6 121.43(14) . . ?
C8 C7 C13 122.31(14) . . ?
F1 C8 C9 112.48(12) . . ?
C7 C8 F1 117.74(13) . . ?
C7 C8 C9 129.48(14) . . ?
C8 C9 C10 113.02(12) . . ?
C8 C9 C14 108.89(12) . . ?
C8 C9 C15 111.96(12) . . ?
C10 C9 C14 86.85(11) . . ?
C15 C9 C10 116.54(12) . . ?
C15 C9 C14 117.25(12) . . ?
C9 C10 H10A 113.7 . . ?
C9 C10 H10B 113.7 . . ?
C9 C10 C11 89.91(11) . . ?
H10A C10 H10B 110.9 . . ?
C11 C10 H10A 113.7 . . ?
C11 C10 H10B 113.7 . . ?
C10 C11 C14 86.74(10) . . ?
C12 C11 C10 113.03(12) . . ?
C12 C11 C14 114.62(12) . . ?
C25 C11 C10 116.54(12) . . ?
C25 C11 C12 110.61(12) . . ?
C25 C11 C14 113.60(12) . . ?
C11 C12 C13 113.73(11) . . ?
C21 C12 C11 109.44(11) . . ?
C21 C12 C13 112.02(12) . . ?
C21 C12 C23 110.99(11) . . ?
C23 C12 C11 108.46(11) . . ?
C23 C12 C13 101.97(11) . . ?
C7 C13 C12 119.56(12) . . ?
C7 C13 H13A 107.4 . . ?
C7 C13 H13B 107.4 . . ?
C12 C13 H13A 107.4 . . ?
C12 C13 H13B 107.4 . . ?
H13A C13 H13B 107.0 . . ?
C9 C14 C11 89.67(11) . . ?
C9 C14 H14A 113.7 . . ?
C9 C14 H14B 113.7 . . ?
C11 C14 H14A 113.7 . . ?
C11 C14 H14B 113.7 . . ?
H14A C14 H14B 110.9 . . ?
C16 C15 C9 121.02(14) . . ?
C16 C15 C20 118.52(15) . . ?
C20 C15 C9 120.45(14) . . ?
C15 C16 H16 119.8 . . ?
C17 C16 C15 120.48(17) . . ?
C17 C16 H16 119.8 . . ?
C16 C17 H17 119.9 . . ?
C18 C17 C16 120.24(18) . . ?
C18 C17 H17 119.9 . . ?
C17 C18 H18 120.0 . . ?
C17 C18 C19 119.90(17) . . ?
C19 C18 H18 120.0 . . ?
C18 C19 H19 120.0 . . ?
C18 C19 C20 119.99(19) . . ?
C20 C19 H19 120.0 . . ?
C15 C20 H20 119.6 . . ?
C19 C20 C15 120.87(17) . . ?
C19 C20 H20 119.6 . . ?
O1 C21 C12 111.45(12) . . ?
O2 C21 O1 124.16(14) . . ?
O2 C21 C12 124.38(14) . . ?
O1 C22 H22A 109.5 . . ?
O1 C22 H22B 109.5 . . ?
O1 C22 H22C 109.5 . . ?
H22A C22 H22B 109.5 . . ?
H22A C22 H22C 109.5 . . ?
H22B C22 H22C 109.5 . . ?
O3 C23 C12 112.85(12) . . ?
O4 C23 O3 124.57(14) . . ?
O4 C23 C12 122.37(14) . . ?
O3 C24 H24A 109.5 . . ?
O3 C24 H24B 109.5 . . ?
O3 C24 H24C 109.5 . . ?
H24A C24 H24B 109.5 . . ?
H24A C24 H24C 109.5 . . ?
H24B C24 H24C 109.5 . . ?
O5 C25 O6 122.98(15) . . ?
O5 C25 C11 125.86(15) . . ?
O6 C25 C11 111.15(13) . . ?
O6 C26 H26A 109.5 . . ?
O6 C26 H26B 109.5 . . ?
O6 C26 H26C 109.5 . . ?
H26A C26 H26B 109.5 . . ?
H26A C26 H26C 109.5 . . ?
H26B C26 H26C 109.5 . . ?

loop_
_geom_torsion_atom_site_label_1
_geom_torsion_atom_site_label_2
_geom_torsion_atom_site_label_3
_geom_torsion_atom_site_label_4
_geom_torsion
_geom_torsion_site_symmetry_1
_geom_torsion_site_symmetry_2
_geom_torsion_site_symmetry_3
_geom_torsion_site_symmetry_4
_geom_torsion_publ_flag
F1 C8 C9 C10 154.46(13) . . . . ?
F1 C8 C9 C14 -110.83(14) . . . . ?
F1 C8 C9 C15 20.45(18) . . . . ?
C1 C2 C3 C4 0.7(3) . . . . ?
C1 C6 C7 C8 -63.5(2) . . . . ?
C1 C6 C7 C13 113.23(16) . . . . ?
C2 C1 C6 C5 1.2(2) . . . . ?
C2 C1 C6 C7 -176.79(15) . . . . ?
C2 C3 C4 C5 0.5(3) . . . . ?
C3 C4 C5 C6 -0.8(3) . . . . ?
C4 C5 C6 C1 0.0(3) . . . . ?
C4 C5 C6 C7 178.01(15) . . . . ?
C5 C6 C7 C8 118.55(18) . . . . ?
C5 C6 C7 C13 -64.76(19) . . . . ?
C6 C1 C2 C3 -1.6(3) . . . . ?
C6 C7 C8 F1 -4.2(2) . . . . ?
C6 C7 C8 C9 -177.37(14) . . . . ?
C6 C7 C13 C12 138.05(14) . . . . ?
C7 C8 C9 C10 -32.1(2) . . . . ?
C7 C8 C9 C14 62.6(2) . . . . ?
C7 C8 C9 C15 -166.11(16) . . . . ?
C8 C7 C13 C12 -45.3(2) . . . . ?
C8 C9 C10 C11 89.56(13) . . . . ?
C8 C9 C14 C11 -93.68(12) . . . . ?
C8 C9 C15 C16 96.18(17) . . . . ?
C8 C9 C15 C20 -82.99(18) . . . . ?
C9 C10 C11 C12 -95.80(12) . . . . ?
C9 C10 C11 C14 19.61(11) . . . . ?
C9 C10 C11 C25 134.43(13) . . . . ?
C9 C15 C16 C17 179.80(15) . . . . ?
C9 C15 C20 C19 -179.79(16) . . . . ?
C10 C9 C14 C11 19.59(11) . . . . ?
C10 C9 C15 C16 -36.1(2) . . . . ?
C10 C9 C15 C20 144.75(15) . . . . ?
C10 C11 C12 C13 23.49(17) . . . . ?
C10 C11 C12 C21 149.60(12) . . . . ?
C10 C11 C12 C23 -89.19(14) . . . . ?
C10 C11 C14 C9 -19.58(11) . . . . ?
C10 C11 C25 O5 134.03(18) . . . . ?
C10 C11 C25 O6 -46.90(18) . . . . ?
C11 C12 C13 C7 52.02(18) . . . . ?
C11 C12 C21 O1 -157.20(12) . . . . ?
C11 C12 C21 O2 21.7(2) . . . . ?
C11 C12 C23 O3 -136.24(13) . . . . ?
C11 C12 C23 O4 48.9(2) . . . . ?
C12 C11 C14 C9 94.30(13) . . . . ?
C12 C11 C25 O5 3.1(2) . . . . ?
C12 C11 C25 O6 -177.81(13) . . . . ?
C13 C7 C8 F1 179.29(13) . . . . ?
C13 C7 C8 C9 6.1(3) . . . . ?
C13 C12 C21 O1 -30.12(16) . . . . ?
C13 C12 C21 O2 148.78(15) . . . . ?
C13 C12 C23 O3 103.47(14) . . . . ?
C13 C12 C23 O4 -71.39(18) . . . . ?
C14 C9 C10 C11 -19.64(11) . . . . ?
C14 C9 C15 C16 -136.93(15) . . . . ?
C14 C9 C15 C20 43.9(2) . . . . ?
C14 C11 C12 C13 -73.79(15) . . . . ?
C14 C11 C12 C21 52.32(15) . . . . ?
C14 C11 C12 C23 173.54(11) . . . . ?
C14 C11 C25 O5 -127.42(18) . . . . ?
C14 C11 C25 O6 51.66(17) . . . . ?
C15 C9 C10 C11 -138.66(13) . . . . ?
C15 C9 C14 C11 137.95(13) . . . . ?
C15 C16 C17 C18 0.6(3) . . . . ?
C16 C15 C20 C19 1.0(3) . . . . ?
C16 C17 C18 C19 -0.2(3) . . . . ?
C17 C18 C19 C20 0.2(3) . . . . ?
C18 C19 C20 C15 -0.6(3) . . . . ?
C20 C15 C16 C17 -1.0(3) . . . . ?
C21 C12 C13 C7 -72.71(16) . . . . ?
C21 C12 C23 O3 -15.98(18) . . . . ?
C21 C12 C23 O4 169.15(15) . . . . ?
C22 O1 C21 O2 -0.9(2) . . . . ?
C22 O1 C21 C12 177.99(13) . . . . ?
C23 C12 C13 C7 168.55(13) . . . . ?
C23 C12 C21 O1 83.13(15) . . . . ?
C23 C12 C21 O2 -97.97(17) . . . . ?
C24 O3 C23 O4 -3.9(2) . . . . ?
C24 O3 C23 C12 -178.59(14) . . . . ?
C25 C11 C12 C13 156.21(12) . . . . ?
C25 C11 C12 C21 -77.68(14) . . . . ?
C25 C11 C12 C23 43.54(15) . . . . ?
C25 C11 C14 C9 -137.19(12) . . . . ?
C26 O6 C25 O5 3.1(3) . . . . ?
C26 O6 C25 C11 -176.05(15) . . . . ?

_shelx_res_file                  
;
TITL cu_240523_zk40mm_0m_a.res in P-1
    cu_240523_zk40mm_0m.res
    created by SHELXL-2018/3 at 18:45:02 on 03-Sep-2024
REM Old TITL
REM SHELXT solution in P-1: R1 0.155, Rweak 0.008, Alpha 0.047
REM <I/s> 0.000 for 0 systematic absences, Orientation as input
REM Formula found by SHELXT: C26 O6 F
CELL 1.54184 7.2891 9.7884 15.6447 88.064 84.589 80.174
ZERR 2 0.0001 0.0002 0.0003 0.001 0.001 0.001
LATT 1
SFAC C H F O
UNIT 52 50 2 12

L.S. 20 0 0
PLAN  5
SIZE 0.2 0.2 0.2
TEMP 26.85
CONF
BOND
list 4
fmap 2 53
MORE -1
BOND $H
ACTA
REM <olex2.extras>
REM <HklSrc "%.\\cu_240523_ZK40mm_0m.hkl">
REM </olex2.extras>

WGHT    0.071400    0.369700
EXTI    0.016482
FVAR       1.16744
F1    3    0.648451    0.368070    0.287052    11.00000    0.05142    0.03988 =
         0.06132    0.01796    0.01178    0.01146
O1    4    0.279056    0.821624    0.422955    11.00000    0.04913    0.05274 =
         0.02993   -0.00313   -0.00132   -0.01442
O2    4    0.510638    0.918570    0.356202    11.00000    0.05130    0.05275 =
         0.04471   -0.01196    0.00040   -0.02157
O3    4    0.074872    0.985316    0.294234    11.00000    0.04242    0.04154 =
         0.04146   -0.00515   -0.00562    0.00978
O4    4    0.113041    0.881560    0.167360    11.00000    0.06145    0.05371 =
         0.04366   -0.00733   -0.02121    0.01148
O5    4    0.423677    1.032969    0.181659    11.00000    0.07512    0.03189 =
         0.07351    0.00824    0.01974    0.00261
O6    4    0.656385    0.914324    0.098944    11.00000    0.05929    0.03912 =
         0.05240    0.00719    0.01453   -0.01005
C1    1    0.267613    0.307264    0.362545    11.00000    0.05442    0.03852 =
         0.04122    0.00250   -0.00537   -0.01197
AFIX  43
H1    2    0.289988    0.273355    0.307048    11.00000   -1.20000
AFIX   0
C2    1    0.193926    0.228160    0.428051    11.00000    0.05442    0.03916 =
         0.05943    0.00983   -0.00615   -0.01512
AFIX  43
H2    2    0.164368    0.142560    0.415874    11.00000   -1.20000
AFIX   0
C3    1    0.164291    0.275049    0.510579    11.00000    0.04730    0.04566 =
         0.05446    0.01784    0.00649   -0.00369
AFIX  43
H3    2    0.116074    0.221131    0.554370    11.00000   -1.20000
AFIX   0
C4    1    0.206184    0.402025    0.528219    11.00000    0.06293    0.05077 =
         0.03813    0.00523    0.00484    0.00047
AFIX  43
H4    2    0.187231    0.433881    0.584222    11.00000   -1.20000
AFIX   0
C5    1    0.276570    0.482933    0.462970    11.00000    0.05386    0.03670 =
         0.04075    0.00089   -0.00144   -0.00701
AFIX  43
H5    2    0.302905    0.569352    0.475547    11.00000   -1.20000
AFIX   0
C6    1    0.308292    0.437025    0.379298    11.00000    0.03157    0.03310 =
         0.03702    0.00437   -0.00262   -0.00335
C7    1    0.378540    0.527298    0.308864    11.00000    0.03697    0.02944 =
         0.03336    0.00032   -0.00282   -0.00653
C8    1    0.541024    0.488748    0.263707    11.00000    0.03853    0.02718 =
         0.03658    0.00232   -0.00365   -0.00051
C9    1    0.639067    0.566328    0.193203    11.00000    0.03584    0.02893 =
         0.03075   -0.00050   -0.00107   -0.00329
C10   1    0.500841    0.663332    0.138389    11.00000    0.03974    0.03054 =
         0.02962   -0.00185   -0.00349   -0.00411
AFIX  23
H10A  2    0.380818    0.633529    0.137338    11.00000   -1.20000
H10B  2    0.553576    0.681394    0.080688    11.00000   -1.20000
AFIX   0
C11   1    0.497671    0.783967    0.201537    11.00000    0.03405    0.02752 =
         0.02929   -0.00032   -0.00272   -0.00394
C12   1    0.329403    0.797364    0.271669    11.00000    0.03257    0.02792 =
         0.03063   -0.00089   -0.00353   -0.00287
C13   1    0.248357    0.660613    0.289299    11.00000    0.03088    0.03116 =
         0.03713    0.00010   -0.00227   -0.00511
AFIX  23
H13A  2    0.153209    0.676915    0.337225    11.00000   -1.20000
H13B  2    0.185485    0.644493    0.239551    11.00000   -1.20000
AFIX   0
C14   1    0.684939    0.701089    0.230959    11.00000    0.03454    0.03060 =
         0.03219   -0.00102   -0.00357   -0.00230
AFIX  23
H14A  2    0.795718    0.731061    0.202468    11.00000   -1.20000
H14B  2    0.689705    0.696924    0.292761    11.00000   -1.20000
AFIX   0
C15   1    0.797909    0.472374    0.144187    11.00000    0.04133    0.02699 =
         0.03423    0.00115    0.00378   -0.00417
C16   1    0.772302    0.413431    0.067698    11.00000    0.05464    0.03992 =
         0.03995   -0.00462   -0.00210   -0.00394
AFIX  43
H16   2    0.655856    0.431435    0.046084    11.00000   -1.20000
AFIX   0
C17   1    0.919109    0.327858    0.023245    11.00000    0.07845    0.04151 =
         0.04111   -0.00884    0.01032   -0.00523
AFIX  43
H17   2    0.900967    0.289502   -0.028249    11.00000   -1.20000
AFIX   0
C18   1    1.091127    0.299565    0.054982    11.00000    0.06254    0.04341 =
         0.05555   -0.00202    0.02460    0.00399
AFIX  43
H18   2    1.189233    0.241965    0.025105    11.00000   -1.20000
AFIX   0
C19   1    1.118216    0.356695    0.131240    11.00000    0.04244    0.05296 =
         0.06271    0.00375    0.00654    0.00185
AFIX  43
H19   2    1.234732    0.337810    0.152756    11.00000   -1.20000
AFIX   0
C20   1    0.972330    0.441924    0.175629    11.00000    0.04212    0.04272 =
         0.04378   -0.00260    0.00102   -0.00382
AFIX  43
H20   2    0.991194    0.479425    0.227282    11.00000   -1.20000
AFIX   0
C21   1    0.385483    0.854539    0.354034    11.00000    0.03453    0.02896 =
         0.03298   -0.00205   -0.00224   -0.00137
C22   1    0.320865    0.865089    0.505343    11.00000    0.06640    0.06326 =
         0.03090   -0.00765   -0.00357   -0.01138
AFIX 137
H22A  2    0.306926    0.964386    0.505678    11.00000   -1.50000
H22B  2    0.447027    0.825374    0.515249    11.00000   -1.50000
H22C  2    0.236402    0.834364    0.549803    11.00000   -1.50000
AFIX   0
C23   1    0.163013    0.894867    0.236903    11.00000    0.03675    0.03150 =
         0.03665    0.00020   -0.00380   -0.00319
C24   1   -0.086247    1.078505    0.266704    11.00000    0.05099    0.05666 =
         0.05805   -0.00121   -0.00736    0.02017
AFIX 137
H24A  2   -0.056829    1.113141    0.209810    11.00000   -1.50000
H24B  2   -0.119044    1.154648    0.305404    11.00000   -1.50000
H24C  2   -0.189602    1.029459    0.266660    11.00000   -1.50000
AFIX   0
C25   1    0.516964    0.925153    0.161122    11.00000    0.04189    0.03163 =
         0.03526    0.00241   -0.00481   -0.00450
C26   1    0.698102    1.041706    0.058904    11.00000    0.07936    0.05316 =
         0.06026    0.01746    0.00345   -0.02620
AFIX 137
H26A  2    0.794099    1.020818    0.012608    11.00000   -1.50000
H26B  2    0.740479    1.096226    0.100512    11.00000   -1.50000
H26C  2    0.587497    1.092859    0.036940    11.00000   -1.50000
AFIX   0
HKLF 4


REM  cu_240523_zk40mm_0m_a.res in P-1
REM wR2 = 0.1282, GooF = S = 1.030, Restrained GooF = 1.030 for all data
REM R1 = 0.0474 for 3612 Fo > 4sig(Fo) and 0.0491 for all 3861 data
REM 302 parameters refined using 0 restraints

END

WGHT      0.0714      0.3697

REM Highest difference peak  0.320,  deepest hole -0.247,  1-sigma level  0.056
Q1    1   0.8373  1.0408  0.0708  11.00000  0.05    0.32
Q2    1   0.4148  0.7861  0.2364  11.00000  0.05    0.30
Q3    1   0.5082  0.8529  0.1783  11.00000  0.05    0.25
Q4    1   0.5889  0.7586  0.2244  11.00000  0.05    0.23
Q5    1   0.4869  0.5260  0.3132  11.00000  0.05    0.23
;
_shelx_res_checksum              58076
_shelx_hkl_file                  
;
  -2   0   0 1561.08  101.00
  -3   0   0   10.44    1.38
   3   0   0   13.94    1.04
   3   0   0   11.00    1.26
  -4   0   0   19.48    1.59
  -4   0   0   15.31    1.87
   4   0   0   20.11    1.96
  -5   0   0  686.27   42.35
  -5   0   0  788.19   41.43
  -5   0   0  805.00   41.99
   5   0   0  828.62   42.36
   5   0   0  691.64   42.16
   5   0   0  797.47   42.17
   5   0   0  683.30   42.06
  -6   0   0  140.23    8.71
  -6   0   0  136.84    8.38
  -6   0   0  148.70    9.04
   6   0   0  121.70    8.45
   6   0   0  148.92    9.19
   6   0   0  154.65    9.44
  -7   0   0  175.22   10.59
  -7   0   0  169.11   10.35
  -7   0   0  151.03   11.27
  -7   0   0  182.36   10.05
   7   0   0  167.39    9.93
   7   0   0  185.07   10.64
   7   0   0  158.64    9.93
  -8   0   0    7.24    1.36
  -8   0   0    8.53    1.77
  -8   0   0    9.58    2.04
   8   0   0   11.14    1.13
   8  -1   0    7.72    0.72
   8  -1   0    5.89    1.04
   8  -1   0    7.00    1.09
  -8   1   0    6.87    1.03
  -8   1   0    5.09    1.09
  -8   1   0    5.83    1.04
   7  -1   0   29.16    2.77
   7  -1   0   25.73    2.20
   7  -1   0   30.13    2.12
  -7   1   0   25.94    2.25
  -7   1   0   24.17    2.56
  -7   1   0   24.93    2.46
   6  -1   0   31.67    2.76
   6  -1   0   38.20    3.47
   6  -1   0   38.62    3.52
   6  -1   0   31.87    2.59
  -6   1   0   36.55    3.01
  -6   1   0   36.71    3.22
  -6   1   0   38.50    2.78
  -6   1   0   33.57    3.74
   5  -1   0  296.67   17.18
   5  -1   0  305.08   17.73
   5  -1   0  318.52   17.83
  -5   1   0  323.15   17.55
  -5   1   0  297.78   16.96
  -5   1   0  303.09   17.17
  -5   1   0  265.47   17.90
   4  -1   0  645.43   35.95
   3  -1   0  508.44   29.52
  -3   1   0  557.74   29.23
   2  -1   0 2562.40  145.43
   1  -1   0  512.82   31.56
   0  -1   0   56.49    2.85
   0  -1   0   47.75    2.96
   0   1   0   46.52    2.88
  -1  -1   0   19.31    1.21
  -1  -1   0   18.01    1.31
   1   1   0   20.54    1.38
  -2  -1   0  637.81   51.73
   2   1   0  670.26   38.46
  -3  -1   0   73.94    4.31
  -3  -1   0   69.06    4.64
   3   1   0   70.19    4.67
  -4  -1   0   32.51    2.86
  -4  -1   0   35.90    2.45
   4   1   0   31.45    2.82
  -5  -1   0  294.69   16.47
  -5  -1   0  308.76   16.72
  -5  -1   0  305.85   17.04
  -5  -1   0  258.65   17.30
   5   1   0  282.74   17.38
   5   1   0  281.68   16.84
   5   1   0  274.72   16.83
   5   1   0  323.25   17.39
   5   1   0  302.86   17.35
  -6  -1   0   14.00    2.08
  -6  -1   0   15.22    1.66
  -6  -1   0   10.53    2.19
  -6  -1   0   13.81    1.83
   6   1   0   13.92    2.36
   6   1   0   18.57    1.96
   6   1   0   15.00    2.60
   6   1   0   13.02    2.01
   6   1   0   14.70    1.88
  -7  -1   0   21.45    2.40
  -7  -1   0   22.11    3.00
  -7  -1   0   14.62    2.47
  -7  -1   0   16.66    2.95
   7   1   0   18.46    1.85
   7   1   0   20.65    2.20
   7   1   0   20.08    2.49
  -8  -1   0    6.00    0.97
  -8  -1   0    4.66    1.11
   8   1   0    4.85    0.81
   8  -2   0   25.24    2.09
  -8   2   0   24.28    2.04
  -8   2   0   28.20    2.06
   7  -2   0    0.34    0.79
   7  -2   0    0.24    0.34
   7  -2   0    0.03    0.49
  -7   2   0   -0.04    0.49
  -7   2   0    0.73    0.72
  -7   2   0    1.04    0.74
   6  -2   0   52.74    3.43
   6  -2   0   55.41    4.30
   6  -2   0   48.05    3.64
   6  -2   0   55.89    4.37
  -6   2   0   51.36    3.89
  -6   2   0   50.22    4.02
  -6   2   0   54.12    3.65
  -6   2   0   42.73    4.55
   5  -2   0  209.99   12.14
   5  -2   0  218.26   12.47
   5  -2   0  219.16   12.96
   5  -2   0  213.65   13.03
  -5   2   0  223.81   12.28
  -5   2   0  202.87   12.67
  -5   2   0  220.03   12.50
  -5   2   0  196.79   13.32
   4  -2   0  266.76   16.11
   4  -2   0  271.70   16.83
  -4   2   0  315.97   16.37
  -4   2   0  305.58   17.32
   3  -2   0   59.85    4.21
  -3   2   0   65.72    4.59
  -3   2   0   72.98    4.08
   2  -2   0    1.33    0.39
  -2   2   0    0.98    0.41
  -2   2   0    1.08    0.32
   1  -2   0 3265.07  178.29
   0  -2   0 1762.32  101.76
  -1  -2   0  776.80   52.94
   1   2   0  796.11   44.86
  -2  -2   0 2383.38  148.60
   2   2   0 2477.94  134.96
  -3  -2   0  130.73    7.19
  -3  -2   0  118.32    7.51
   3   2   0  121.55    7.85
  -4  -2   0  264.93   14.64
  -4  -2   0  257.16   15.17
   4   2   0  252.00   15.25
  -5  -2   0    0.63    1.05
  -5  -2   0    0.29    0.63
  -5  -2   0    1.99    0.66
  -5  -2   0    1.70    0.68
  -5  -2   0    2.00    0.85
   5   2   0    3.27    1.00
   5   2   0    2.27    0.84
   5   2   0    0.16    0.79
   5   2   0    2.29    1.01
  -6  -2   0  309.41   17.34
  -6  -2   0  288.60   18.14
  -6  -2   0  286.51   18.18
  -6  -2   0  312.47   17.70
  -6  -2   0  328.06   17.05
   6   2   0  306.81   17.58
   6   2   0  261.32   18.21
   6   2   0  299.55   17.67
  -7  -2   0   28.56    3.18
  -7  -2   0   30.36    2.68
  -7  -2   0   28.00    3.46
  -7  -2   0   31.68    4.24
   7   2   0   24.43    2.30
   7   2   0   35.36    3.89
   7   2   0   27.83    2.47
  -8  -2   0   12.34    1.37
  -8  -2   0   11.80    1.66
   8   2   0   10.02    1.28
   7  -3   0    2.00    0.89
   7  -3   0    0.71    0.66
   7  -3   0    0.75    0.53
  -7   3   0    0.57    0.53
  -7   3   0    2.48    0.75
  -7   3   0    2.19    0.83
   6  -3   0  173.10   10.18
   6  -3   0  183.98    9.49
   6  -3   0  169.55   10.45
  -6   3   0  137.39   10.85
  -6   3   0  162.57   10.34
  -6   3   0  153.40    9.93
  -6   3   0  160.56    9.73
   5  -3   0   61.78    4.74
   5  -3   0   68.22    4.07
   5  -3   0   65.24    5.00
  -5   3   0   67.73    4.51
  -5   3   0   55.04    4.66
   4  -3   0   20.84    2.47
   4  -3   0   25.82    1.86
  -4   3   0   24.60    2.08
  -4   3   0   29.82    2.95
  -3   3   0  126.70    7.50
  -3   3   0  131.79    8.25
   2  -3   0  762.10   41.62
   1  -3   0  306.33   16.81
  -1   3   0  302.02   16.68
   0  -3   0  193.67   10.93
   0   3   0  198.50   11.11
  -1  -3   0 3393.54  198.46
   1   3   0 3433.85  187.62
  -2  -3   0 2861.66  179.56
   2   3   0 3028.31  163.88
  -3  -3   0   53.03    3.88
  -3  -3   0   58.48    3.62
   3   3   0   62.55    3.92
   3   3   0   55.46    4.10
  -4  -3   0   19.05    1.99
  -4  -3   0   17.15    1.60
   4   3   0   16.80    2.06
   4   3   0   18.89    1.86
  -5  -3   0  109.27    7.69
  -5  -3   0  120.95    6.89
  -5  -3   0  110.39    7.40
  -5  -3   0  118.42    7.11
  -5  -3   0  104.87    7.67
   5   3   0  112.44    8.26
   5   3   0  103.22    7.34
   5   3   0  129.99    7.88
   5   3   0  121.00    6.87
   5   3   0  108.24    7.43
  -6  -3   0    2.35    0.90
  -6  -3   0    2.03    0.67
  -6  -3   0    2.83    1.03
  -6  -3   0    1.43    0.95
   6   3   0    0.64    1.07
   6   3   0    2.50    0.97
   6   3   0    1.67    0.84
  -7  -3   0   31.80    2.99
  -7  -3   0   30.43    2.71
  -7  -3   0   28.64    3.26
  -7  -3   0   30.00    2.33
  -7  -3   0   21.95    3.02
   7   3   0   33.05    2.91
   7   3   0   24.91    2.34
   7   3   0   29.29    2.56
  -8  -3   0   19.18    3.82
  -8  -3   0   26.61    1.86
  -8  -3   0   24.91    2.36
   8   3   0   19.77    1.86
   7  -4   0   37.61    3.05
  -7   4   0   38.80    2.68
  -7   4   0   34.74    2.68
  -7   4   0   34.59    2.74
   6  -4   0   37.88    2.45
   6  -4   0   38.31    3.35
   6  -4   0   38.35    2.85
  -6   4   0   30.27    2.87
  -6   4   0   35.70    2.97
  -6   4   0   34.06    2.82
   5  -4   0   51.15    3.68
   5  -4   0   44.80    3.87
   5  -4   0   47.55    3.04
   5  -4   0   45.73    3.39
  -5   4   0   47.57    3.48
  -5   4   0   40.92    3.24
  -5   4   0   36.59    3.39
   4  -4   0   83.21    6.10
   4  -4   0   94.98    5.36
   4  -4   0   87.02    5.70
  -4   4   0   92.65    5.67
  -4   4   0   87.51    5.51
  -4   4   0   90.51    6.72
  -4   4   0   80.62    5.78
   3  -4   0    9.03    1.65
   3  -4   0    8.76    1.33
  -3   4   0   10.06    1.86
  -3   4   0   11.48    1.18
  -2   4   0  309.19   19.64
  -2   4   0  385.86   20.08
   1  -4   0  385.24   20.81
  -1   4   0  367.92   20.70
   0  -4   0  274.71   15.09
   0   4   0  266.17   14.90
   1   4   0  434.68   23.83
  -2  -4   0 1300.43   93.89
   2   4   0 1284.97   75.43
  -3  -4   0   53.30    3.73
  -3  -4   0   49.90    3.40
   3   4   0   50.85    3.59
   3   4   0   59.21    4.17
  -4  -4   0  181.59   10.86
  -4  -4   0  173.86   10.16
  -4  -4   0  181.11   10.37
  -4  -4   0  172.81   10.71
  -4  -4   0  165.13   11.15
   4   4   0  166.78   10.80
   4   4   0  178.04   10.32
   4   4   0  190.24   10.66
   4   4   0  189.07   11.31
  -5  -4   0    1.17    0.56
  -5  -4   0    2.25    1.02
  -5  -4   0    2.17    0.77
  -5  -4   0    2.09    1.11
  -5  -4   0    0.37    0.69
   5   4   0    2.01    0.89
   5   4   0    1.10    0.64
   5   4   0    1.10    0.93
   5   4   0    2.15    0.98
  -6  -4   0   -0.27    0.64
  -6  -4   0    0.37    0.81
  -6  -4   0    0.00    0.84
  -6  -4   0   -0.14    0.69
  -6  -4   0    0.10    0.47
   6   4   0    0.58    0.70
   6   4   0    0.14    1.11
   6   4   0   -0.18    0.68
  -7  -4   0    1.61    0.95
  -7  -4   0    1.08    1.11
  -7  -4   0    1.44    0.62
   7   4   0    1.59    0.86
   7   4   0   -0.01    0.51
  -8  -4   0   42.93    3.60
   8   4   0   40.79    3.46
   7  -5   0   12.30    1.59
  -7   5   0   12.52    1.09
  -7   5   0   12.67    1.28
   6  -5   0    1.84    0.91
   6  -5   0    2.52    0.76
   6  -5   0    2.04    0.80
  -6   5   0    1.93    0.78
  -6   5   0    1.80    0.73
  -6   5   0    3.32    0.97
   5  -5   0    3.01    1.17
   5  -5   0    2.13    0.55
   5  -5   0    2.53    0.88
  -5   5   0    2.80    0.86
  -5   5   0    1.37    0.83
  -5   5   0    1.36    0.78
   4  -5   0    6.48    1.28
   4  -5   0    7.84    1.06
  -4   5   0    4.98    1.53
  -4   5   0    4.36    1.02
  -4   5   0    4.39    1.27
   3  -5   0  169.96    9.55
   3  -5   0  177.37    9.24
   3  -5   0  162.96    9.84
  -3   5   0  165.31   10.43
  -3   5   0  137.57    9.37
  -3   5   0  135.88    9.24
   2  -5   0  979.46   53.73
   1  -5   0  890.15   57.01
   1  -5   0 1063.82   70.94
   0  -5   0  802.75   43.93
  -1  -5   0  990.81   76.78
   2   5   0  274.84   16.21
   2   5   0  279.45   15.66
  -3  -5   0  245.71   13.23
   3   5   0  223.30   13.17
   3   5   0  209.30   13.66
  -4  -5   0    1.61    0.69
  -4  -5   0    1.53    0.83
   4   5   0    2.67    0.90
   4   5   0    2.83    1.08
   4   5   0    0.86    0.84
   4   5   0    1.52    0.71
  -5  -5   0  249.61   18.83
  -5  -5   0  277.71   17.59
  -5  -5   0  302.71   16.93
  -5  -5   0  301.30   15.88
   5   5   0  273.31   17.05
   5   5   0  263.24   16.92
   5   5   0  297.54   17.22
   5   5   0  276.70   17.43
  -6  -5   0    0.33    0.89
  -6  -5   0    0.98    0.90
  -6  -5   0    1.16    0.57
  -6  -5   0    1.52    0.85
   6   5   0    0.55    0.82
   6   5   0    0.68    0.82
   6   5   0    0.41    1.19
  -7  -5   0    6.46    1.44
  -7  -5   0    7.09    1.85
   7   5   0    5.57    1.33
  -8  -5   0    2.94    0.94
  -8  -5   0    4.38    0.97
   6  -6   0   31.16    3.16
   6  -6   0   32.16    2.46
   6  -6   0   33.52    2.66
  -6   6   0   38.31    2.59
  -6   6   0   34.27    2.51
   5  -6   0    0.46    0.75
   5  -6   0    2.20    1.02
   5  -6   0    3.40    0.95
  -5   6   0    1.06    0.70
  -5   6   0    1.18    0.69
  -5   6   0    0.83    0.60
   4  -6   0  400.56   22.26
   4  -6   0  447.94   23.62
   4  -6   0  414.36   22.84
   4  -6   0  375.49   22.92
  -4   6   0  386.22   23.97
  -4   6   0  381.75   22.59
  -4   6   0  433.18   22.64
  -4   6   0  371.86   22.55
   3  -6   0  421.04   22.57
   3  -6   0  416.21   22.84
   3  -6   0  435.59   23.49
   3  -6   0  393.52   22.91
  -3   6   0  403.59   23.85
  -3   6   0  372.28   22.46
  -3   6   0  371.18   22.53
   2  -6   0  247.32   14.26
   2  -6   0  223.97   13.68
   2  -6   0  236.98   13.46
   2  -6   0  219.23   13.76
  -2   6   0  230.41   13.65
  -2   6   0  236.85   14.45
  -2   6   0  247.47   13.51
   1  -6   0  139.50    9.53
   1  -6   0  140.35    8.80
   1  -6   0  143.57    9.09
  -1   6   0  165.44    9.54
  -1   6   0  151.36    8.55
   0  -6   0   34.47    2.99
   0   6   0   39.13    3.17
   0   6   0   39.68    2.56
  -1  -6   0  216.65   13.30
  -1  -6   0  270.07   15.50
  -1  -6   0  217.85   13.96
   1   6   0  243.69   13.93
   1   6   0  231.60   13.18
  -2  -6   0  361.73   22.30
  -2  -6   0  421.33   21.84
  -2  -6   0  346.17   22.11
   2   6   0  408.00   22.56
   2   6   0  412.72   21.87
   2   6   0  373.94   21.77
  -3  -6   0   50.82    4.15
  -3  -6   0   48.60    4.17
  -3  -6   0   59.08    3.83
  -3  -6   0   56.21    4.99
   3   6   0   51.30    3.87
   3   6   0   50.42    4.36
   3   6   0   49.92    3.64
   3   6   0   49.81    4.08
  -4  -6   0  691.00   40.00
  -4  -6   0  687.84   39.44
   4   6   0  734.97   39.63
   4   6   0  676.69   39.82
   4   6   0  741.10   39.21
   4   6   0  757.89   40.50
   4   6   0  664.43   39.78
  -5  -6   0   57.10    4.96
  -5  -6   0   61.75    4.51
  -5  -6   0   60.39    4.73
   5   6   0   58.74    4.08
   5   6   0   61.20    5.94
   5   6   0   56.41    4.53
   5   6   0   51.80    4.57
   5   6   0   52.53    4.72
  -6  -6   0  581.32   33.12
  -7  -6   0   64.01    4.43
  -7  -6   0   52.34    4.76
   7   6   0   65.38    4.68
   7   6   0   58.17    4.48
  -8  -6   0    0.82    0.63
  -8  -6   0    0.52    0.54
   5  -7   0    4.15    1.10
   5  -7   0    2.73    1.32
   5  -7   0    3.33    1.12
  -5   7   0    3.39    1.11
  -5   7   0    5.83    0.88
  -5   7   0    4.85    0.86
   4  -7   0   33.85    2.93
   4  -7   0   33.45    2.83
   4  -7   0   32.34    3.37
  -4   7   0   35.81    2.65
  -4   7   0   36.22    2.64
  -4   7   0   30.84    2.67
   3  -7   0  223.67   13.60
   3  -7   0  215.41   13.15
   3  -7   0  235.80   13.82
   3  -7   0  248.67   14.53
  -3   7   0  262.85   13.45
  -3   7   0  220.44   14.68
  -3   7   0  223.60   13.42
   2  -7   0  136.11    8.67
   2  -7   0  141.81    8.95
   2  -7   0  141.17    9.42
  -2   7   0  153.69    8.64
  -2   7   0  127.22    9.47
  -2   7   0  148.59    8.43
  -2   7   0  147.24    8.92
   1  -7   0  243.16   14.91
   1  -7   0  224.77   14.16
   1  -7   0  248.28   14.53
  -1   7   0  240.38   14.17
  -1   7   0  267.60   13.92
  -1   7   0  240.71   14.96
  -1   7   0  251.59   13.97
   0  -7   0  106.28    6.95
   0  -7   0   99.25    6.67
   0  -7   0   94.94    7.08
   0   7   0  101.08    6.74
   0   7   0  103.34    6.30
   0   7   0  114.06    7.25
   0   7   0  111.17    6.31
  -1  -7   0  896.45   49.67
  -1  -7   0  883.11   49.48
  -1  -7   0  889.55   49.98
   1   7   0  903.72   49.46
  -2  -7   0  104.86    7.27
  -2  -7   0  101.05    7.09
   2   7   0  115.28    6.84
   2   7   0   90.56    6.92
   2   7   0  114.42    7.55
   2   7   0  113.53    6.66
  -3  -7   0  154.91    8.94
  -3  -7   0  139.00    8.75
  -3  -7   0  136.15    9.31
  -3  -7   0  130.23    9.32
   3   7   0  145.32    8.75
   3   7   0  150.47    9.80
   3   7   0  143.89    9.03
   3   7   0  146.21    9.38
  -4  -7   0   95.41    7.17
  -4  -7   0  101.96    6.72
  -4  -7   0  106.12    6.68
   4   7   0   89.95    7.89
   4   7   0  102.61    6.94
   4   7   0  108.01    7.72
   4   7   0   96.46    7.14
   4   7   0  106.89    6.57
  -5  -7   0  119.05    8.30
  -5  -7   0  121.80    7.59
   5   7   0  118.64    8.21
   5   7   0  115.72    8.01
   5   7   0  117.76    7.30
   5   7   0  106.56    8.46
  -6  -7   0    4.12    1.09
  -6  -7   0    4.67    1.58
   6   7   0    3.21    1.07
   6   7   0    3.11    1.15
   6   7   0    1.67    0.62
  -7  -7   0   77.21    5.71
  -7  -7   0   76.32    4.97
   7   7   0   76.68    5.37
   7   7   0   82.25    5.44
   5  -8   0   18.77    1.67
   5  -8   0   20.20    2.08
  -5   8   0   18.83    1.49
   4  -8   0  168.41   10.85
   4  -8   0  168.45   11.34
  -4   8   0  199.23   10.57
  -4   8   0  196.55   10.55
  -4   8   0  179.60   10.59
   3  -8   0    9.25    1.87
   3  -8   0   12.33    2.00
  -3   8   0    9.42    1.25
  -3   8   0    9.90    1.35
  -3   8   0    9.46    1.40
   2  -8   0   13.58    2.39
   2  -8   0   16.46    2.21
   2  -8   0    9.35    2.14
   2  -8   0   10.79    1.35
  -2   8   0   10.42    1.54
  -2   8   0   10.31    1.33
  -2   8   0    9.22    2.10
   1  -8   0  171.65   11.41
   1  -8   0  190.36   11.17
   1  -8   0  167.78   10.57
  -1   8   0  165.46   10.66
  -1   8   0  183.51   11.64
  -1   8   0  194.35   10.42
  -1   8   0  175.12   10.33
   0  -8   0   88.80    6.38
   0  -8   0   86.10    5.77
   0  -8   0   89.41    6.18
   0   8   0   87.41    5.42
   0   8   0   77.49    6.16
   0   8   0   80.81    6.25
  -1  -8   0    0.64    0.62
  -1  -8   0   -0.63    1.25
   1   8   0    0.59    0.83
   1   8   0    0.98    0.67
   1   8   0    1.77    1.01
   1   8   0    1.88    0.72
  -2  -8   0    4.79    1.44
  -2  -8   0    3.74    1.19
   2   8   0    6.26    1.19
   2   8   0   11.80    2.23
   2   8   0    6.81    1.59
   2   8   0    5.69    1.24
  -3  -8   0  210.96   14.04
   3   8   0  237.84   14.69
   3   8   0  227.14   14.15
   3   8   0  233.29   13.85
   3   8   0  239.28   13.49
  -4  -8   0   16.16    2.46
   4   8   0   14.39    2.66
   4   8   0   17.46    2.62
   4   8   0   17.03    2.03
   4   8   0   13.14    2.24
  -5  -8   0  144.69    8.42
  -5  -8   0  134.53    9.34
   5   8   0  145.43    9.26
   5   8   0  145.75    8.49
   5   8   0  144.43    9.44
   5   8   0  119.73    8.88
  -6  -8   0   41.72    2.76
  -6  -8   0   39.62    3.65
   6   8   0   37.31    3.49
   6   8   0   29.87    4.22
  -7  -8   0    0.57    0.68
   7   8   0    0.55    0.57
   7   8   0    0.31    0.47
   4  -9   0    8.76    1.48
   4  -9   0   10.20    1.41
  -4   9   0   11.03    1.32
  -4   9   0   11.76    1.06
   3  -9   0   22.83    2.27
   3  -9   0   14.10    2.12
  -3   9   0   19.67    1.68
  -3   9   0   20.49    1.86
  -3   9   0   23.09    2.17
   2  -9   0  175.67   11.66
   2  -9   0  187.69   11.34
  -2   9   0  184.94   10.68
  -2   9   0  187.73   11.04
  -2   9   0  186.25   10.72
   1  -9   0   26.93    2.15
   1  -9   0   30.85    3.43
   1  -9   0   25.20    2.93
  -1   9   0   27.59    2.24
  -1   9   0   27.22    2.58
  -1   9   0   29.39    2.33
  -1   9   0   23.64    3.03
   0  -9   0   90.99    6.72
   0  -9   0   87.37    6.02
   0  -9   0   98.19    6.80
   0   9   0   87.03    6.25
   0   9   0   99.57    5.89
   0   9   0   91.91    6.88
   0   9   0   95.46    5.97
  -1  -9   0  358.81   20.48
  -1  -9   0  321.47   20.44
  -1  -9   0  340.04   20.09
   1   9   0  336.95   20.20
   1   9   0  348.09   19.64
   1   9   0  379.15   21.00
  -2  -9   0   53.73    4.77
  -2  -9   0   60.28    4.82
  -2  -9   0   59.42    4.66
   2   9   0   65.66    5.33
   2   9   0   64.19    4.25
   2   9   0   60.39    4.50
   2   9   0   58.20    4.73
  -3  -9   0    3.54    1.16
   3   9   0    2.99    1.04
   3   9   0    3.17    2.06
   3   9   0    4.18    1.31
  -4  -9   0   14.76    2.19
   4   9   0   22.66    2.69
   4   9   0   20.72    1.97
   4   9   0   16.35    2.44
  -5  -9   0   25.52    3.17
  -5  -9   0   26.26    2.65
   5   9   0   16.93    2.28
   5   9   0   22.32    1.94
   5   9   0   23.48    2.95
  -6  -9   0   43.83    3.64
   6   9   0   52.28    3.85
   6   9   0   44.59    3.61
   3 -10   0    9.76    1.37
   3 -10   0    7.58    1.36
  -3  10   0    9.68    0.96
   2 -10   0  129.46    8.96
   2 -10   0  132.07    8.48
  -2  10   0  136.21    7.75
  -2  10   0  131.94    7.86
   1 -10   0   12.17    1.88
   1 -10   0   13.83    2.09
   1 -10   0   20.45    3.26
  -1  10   0   17.01    1.58
  -1  10   0   16.11    2.08
   0 -10   0   15.46    2.26
   0 -10   0   18.60    2.45
   0 -10   0   17.79    1.50
   0 -10   0   26.43    3.42
   0  10   0   21.96    1.98
   0  10   0   18.28    2.04
   0  10   0   19.35    1.80
  -1 -10   0    0.65    0.54
  -1 -10   0    0.73    0.83
  -1 -10   0    1.14    0.91
   1  10   0    1.06    0.65
   1  10   0    0.86    0.72
   1  10   0    1.01    0.66
  -2 -10   0   34.29    3.18
  -2 -10   0   36.55    3.01
   2  10   0   31.68    2.92
   2  10   0   34.27    2.72
   2  10   0   35.69    3.22
  -3 -10   0   10.36    1.69
   3  10   0    8.55    2.17
   3  10   0   10.27    1.89
   3  10   0    7.85    1.22
  -4 -10   0   45.62    4.12
  -4 -10   0   44.91    3.58
   4  10   0   45.31    3.13
   4  10   0   40.49    3.48
   4  10   0   42.29    3.66
  -5 -10   0   12.38    1.88
  -5 -10   0    9.94    1.57
   5  10   0   11.21    1.08
   5  10   0   12.49    1.83
   1 -11   0    1.48    0.68
   1 -11   0    0.40    1.06
   1 -11   0    1.20    0.65
  -1  11   0    0.68    0.62
  -1  11   0    1.00    0.49
   0 -11   0    0.32    0.79
   0 -11   0    1.19    0.91
   0 -11   0    0.57    0.56
   0  11   0    0.86    0.62
   0  11   0    0.84    0.60
   0  11   0    0.82    0.48
  -1 -11   0   24.94    3.25
  -1 -11   0   19.96    2.64
   1  11   0   25.17    1.98
   1  11   0   22.33    2.12
   1  11   0   22.91    2.21
  -2 -11   0    1.83    0.50
   2  11   0    2.69    0.80
   2  11   0    0.83    0.66
   2  11   0    1.76    0.71
  -3 -11   0   65.22    4.15
  -3 -11   0   72.04    5.23
   3  11   0   62.45    4.08
   3  11   0   61.04    4.52
  -4 -11   0   35.72    3.14
  -4 -11   0   33.63    2.44
   4  11   0   31.82    2.24
   4  11   0   34.54    2.78
   4  11  -1   10.86    1.52
   4  11  -1    8.62    1.01
  -4 -11   1   11.82    1.82
  -4 -11   1    9.90    1.25
   3  11  -1   90.05    5.50
   3  11  -1   88.23    5.94
  -3 -11   1   88.51    5.39
  -3 -11   1   98.06    6.68
   2  11  -1    4.61    0.84
   2  11  -1    4.41    1.07
   2  11  -1    5.61    1.15
  -2 -11   1    4.60    1.38
   1  11  -1   38.86    3.11
   1  11  -1   39.09    3.05
   1  11  -1   42.20    2.86
  -1 -11   1   39.86    3.45
  -1 -11   1   39.96    3.77
  -1 -11   1   40.91    3.25
   0  11  -1    0.56    0.57
   0  11  -1    1.11    0.94
   0  11  -1    0.95    0.49
   0 -11   1    0.48    0.54
   0 -11   1    0.79    0.66
   0 -11   1    0.02    0.75
  -1  11  -1   59.32    3.63
   1 -11   1   58.56    3.98
   1 -11   1   54.92    4.19
   5  10  -1   -0.06    0.56
   5  10  -1    0.55    0.42
  -5 -10   1    0.70    0.59
  -5 -10   1   -0.45    1.01
   4  10  -1   11.58    1.83
   4  10  -1   16.88    1.63
   4  10  -1   16.42    2.16
  -4 -10   1   21.64    2.84
  -4 -10   1   13.41    1.80
   3  10  -1   19.52    1.91
   3  10  -1   21.71    2.42
  -3 -10   1   18.43    2.06
   2  10  -1   13.87    1.96
   2  10  -1   12.42    1.89
  -2 -10   1   15.40    1.70
  -2 -10   1   10.72    1.75
  -2 -10   1   12.76    2.10
   1  10  -1   -0.18    0.50
   1  10  -1    2.32    0.84
   1  10  -1    0.86    0.60
  -1 -10   1    0.00    0.60
  -1 -10   1    0.00    0.43
  -1 -10   1   -0.30    0.68
   0  10  -1   29.33    2.45
   0  10  -1   27.88    2.27
   0  10  -1   29.77    2.71
   0 -10   1   27.86    2.92
   0 -10   1   29.90    2.96
   0 -10   1   22.81    3.21
  -1  10  -1   55.46    3.72
  -1  10  -1   54.88    4.01
  -1  10  -1   59.25    4.17
   1 -10   1   55.30    4.47
   1 -10   1   52.96    4.36
   1 -10   1   62.33    5.03
  -2  10  -1   31.66    2.40
  -2  10  -1   31.48    2.31
   2 -10   1   38.65    4.41
   2 -10   1   31.62    2.97
   3 -10   1    4.82    0.99
   3 -10   1    7.29    1.20
   6   9  -1   29.38    2.43
   6   9  -1   24.11    2.45
  -6  -9   1   24.95    2.46
   5   9  -1   37.40    4.50
   5   9  -1   45.88    3.13
   5   9  -1   42.08    3.73
  -5  -9   1   42.53    3.67
   4   9  -1    9.57    1.89
   4   9  -1    8.63    1.69
   4   9  -1    8.72    1.33
  -4  -9   1    7.59    1.64
   3   9  -1   64.21    4.85
   3   9  -1   63.76    6.70
   3   9  -1   79.59    8.05
  -3  -9   1   61.45    5.14
   2   9  -1   70.00    4.75
   2   9  -1   68.73    5.27
   2   9  -1   67.65    4.98
   2   9  -1   75.91    5.81
  -2  -9   1   68.65    5.34
  -2  -9   1   64.88    5.45
  -2  -9   1   73.32    5.17
   1   9  -1   11.62    2.26
   1   9  -1    6.96    1.49
   1   9  -1   10.71    1.81
   1   9  -1   10.74    1.53
  -1  -9   1    8.89    1.87
  -1  -9   1    9.90    1.62
  -1  -9   1   12.02    2.23
   0   9  -1  358.24   21.35
   0   9  -1  366.08   21.91
   0   9  -1  380.63   20.94
   0   9  -1  377.98   20.80
   0  -9   1  387.32   22.02
   0  -9   1  342.23   20.78
   0  -9   1  381.26   21.63
  -1   9  -1  419.14   24.63
  -1   9  -1  391.67   25.26
  -1   9  -1  464.33   24.33
  -1   9  -1  461.26   24.24
   1  -9   1  424.61   25.10
   1  -9   1  425.83   25.67
   1  -9   1  453.35   25.54
  -2   9  -1   20.06    2.14
  -2   9  -1   25.74    1.97
  -2   9  -1   24.35    1.92
   2  -9   1   19.20    2.75
   2  -9   1   22.52    2.73
   2  -9   1   19.46    2.90
  -3   9  -1    0.41    0.45
  -3   9  -1    0.40    0.42
   3  -9   1    0.20    0.68
   3  -9   1    4.59    1.16
  -4   9  -1    4.36    0.66
   4  -9   1    3.82    0.83
   4  -9   1    3.55    0.95
   7   8  -1    2.26    0.70
   7   8  -1    2.84    0.78
  -7  -8   1    2.51    0.87
   6   8  -1   35.80    2.47
   6   8  -1   38.12    3.41
   6   8  -1   38.81    3.28
  -6  -8   1   37.81    3.47
   5   8  -1  163.85    9.76
   5   8  -1  165.80   10.65
   5   8  -1  170.37   10.51
   5   8  -1  159.22   10.29
  -5  -8   1  156.05   10.54
  -5  -8   1  160.00   10.70
   4   8  -1   85.55    6.70
   4   8  -1   87.54    6.21
   4   8  -1   79.45    5.53
   4   8  -1   86.07    6.26
  -4  -8   1   75.48    6.07
   3   8  -1    7.72    1.71
   3   8  -1    9.71    2.00
   3   8  -1    8.66    1.58
   3   8  -1    9.91    1.45
  -3  -8   1    9.62    2.18
  -3  -8   1    6.65    1.52
   2   8  -1   80.72    5.42
   2   8  -1   76.95    5.68
   2   8  -1   75.90    5.16
   2   8  -1   84.69    6.22
  -2  -8   1   75.58    5.79
  -2  -8   1   84.72    5.73
  -2  -8   1   68.42    5.92
   1   8  -1  167.44   10.10
   1   8  -1  153.79    9.14
   1   8  -1  141.66    8.97
  -1  -8   1  138.43    9.33
  -1  -8   1  151.72    9.81
  -1  -8   1  155.92   10.11
   0   8  -1    0.92    0.75
   0   8  -1    1.06    0.66
   0   8  -1    0.45    0.54
   0  -8   1    2.62    1.30
   0  -8   1    1.15    0.66
   0  -8   1    0.81    1.04
  -1   8  -1  265.48   15.52
  -1   8  -1  270.46   15.11
  -1   8  -1  298.52   15.17
  -1   8  -1  258.30   16.21
   1  -8   1  269.09   15.84
   1  -8   1  256.80   16.30
   1  -8   1  243.82   15.11
  -2   8  -1   79.72    5.31
  -2   8  -1   80.93    5.05
  -2   8  -1   73.30    5.98
   2  -8   1   86.30    5.74
   2  -8   1   77.11    6.28
   2  -8   1   78.95    6.15
  -3   8  -1  158.50    8.67
  -3   8  -1  145.22    8.65
   3  -8   1  140.08    9.74
   3  -8   1  140.84    9.15
  -4   8  -1   39.14    2.59
   4  -8   1   32.14    2.88
   4  -8   1   35.54    3.42
  -5   8  -1    0.39    0.38
   5  -8   1    0.55    0.49
   5  -8   1   -0.25    0.40
   7   7  -1   37.62    2.95
   7   7  -1   32.13    2.81
  -7  -7   1   28.83    2.29
  -7  -7   1   31.72    3.04
   6   7  -1   65.12    4.20
   6   7  -1   63.66    5.17
   6   7  -1   69.72    5.05
  -6  -7   1   61.59    5.22
  -6  -7   1   67.56    4.57
   5   7  -1   71.33    6.07
   5   7  -1   68.30    5.40
   5   7  -1   65.59    5.53
   5   7  -1   68.23    5.45
   5   7  -1   71.84    4.90
  -5  -7   1   77.02    5.02
  -5  -7   1   74.63    5.74
   4   7  -1  223.56   13.98
   4   7  -1  232.08   13.76
   4   7  -1  232.26   13.30
  -4  -7   1  221.77   13.22
  -4  -7   1  219.37   13.99
   3   7  -1   19.59    2.43
   3   7  -1   22.00    2.11
   3   7  -1   21.94    2.71
   3   7  -1   19.38    2.66
  -3  -7   1   18.92    2.75
  -3  -7   1   19.28    2.90
  -3  -7   1   20.86    2.92
   2   7  -1    1.16    0.72
   2   7  -1    0.17    0.71
   2   7  -1    1.05    0.80
   2   7  -1    2.03    0.77
  -2  -7   1    2.85    1.06
  -2  -7   1    3.18    1.31
  -2  -7   1   -0.10    0.46
   1   7  -1   52.74    4.10
   1   7  -1   44.27    3.79
   1   7  -1   53.72    3.48
   1   7  -1   52.57    3.44
  -1  -7   1   49.95    4.11
  -1  -7   1   42.44    3.62
  -1  -7   1   45.10    4.12
   0   7  -1    1.93    0.93
   0   7  -1    1.55    0.57
   0  -7   1    1.67    0.70
   0  -7   1    1.77    0.99
   0  -7   1    2.55    1.18
  -1   7  -1   70.51    4.96
  -1   7  -1   75.24    4.73
  -1   7  -1   79.12    4.62
  -1   7  -1   78.55    5.56
   1  -7   1   72.24    5.63
   1  -7   1   65.49    4.75
   1  -7   1   77.61    5.26
  -2   7  -1   86.98    6.83
  -2   7  -1  105.80    5.98
  -2   7  -1   91.59    6.07
   2  -7   1   96.59    6.49
   2  -7   1  105.83    7.47
   2  -7   1  101.18    7.11
   2  -7   1   95.70    6.21
  -3   7  -1  385.56   20.24
  -3   7  -1  310.86   21.16
  -3   7  -1  356.94   20.30
   3  -7   1  395.80   21.55
   3  -7   1  327.16   20.41
   3  -7   1  387.48   20.77
  -4   7  -1   21.41    1.82
  -4   7  -1   20.03    1.92
   4  -7   1   16.63    1.90
   4  -7   1   17.04    2.16
   4  -7   1   15.22    2.36
  -5   7  -1    7.84    1.08
  -5   7  -1    9.09    1.28
   5  -7   1    6.83    1.08
   5  -7   1    3.45    1.15
   5  -7   1    6.06    1.51
   7   6  -1   47.60    3.97
  -7  -6   1   55.43    3.82
  -7  -6   1   46.79    4.19
   6   6  -1  135.72   11.14
   6   6  -1  132.75    8.85
   6   6  -1  132.32    7.92
   6   6  -1  125.34    9.60
  -6  -6   1  147.13   10.55
  -6  -6   1  122.14    8.97
  -6  -6   1  152.27    9.37
   5   6  -1   90.83    6.83
   5   6  -1   94.18    6.75
   5   6  -1   98.72    7.56
   5   6  -1   96.32    7.04
   5   6  -1  105.85    6.37
  -5  -6   1   98.27    7.19
  -5  -6   1  100.69    6.61
   4   6  -1  245.39   15.32
   4   6  -1  256.04   14.63
   4   6  -1  241.08   14.82
   4   6  -1  223.96   14.68
   4   6  -1  254.07   14.20
  -4  -6   1  252.29   15.46
  -4  -6   1  225.83   14.81
  -4  -6   1  252.90   14.39
   3   6  -1   52.72    4.25
   3   6  -1   58.22    4.64
   3   6  -1   55.04    4.02
   3   6  -1   57.26    3.84
  -3  -6   1   49.14    4.14
  -3  -6   1   63.05    3.95
  -3  -6   1   42.00    4.94
  -3  -6   1   50.02    4.25
  -3  -6   1   53.71    3.88
   2   6  -1   31.88    3.16
   2   6  -1   33.20    2.44
  -2  -6   1   26.54    2.55
  -2  -6   1   26.69    2.23
  -2  -6   1   25.96    2.76
   1   6  -1  208.43   12.42
   1   6  -1  209.02   11.76
  -1  -6   1  200.38   12.57
   0   6  -1   20.51    2.01
   0   6  -1   19.61    1.50
   0  -6   1   16.37    1.88
  -1   6  -1  100.64    5.82
  -1   6  -1  110.08    6.69
   1  -6   1   95.51    6.32
   1  -6   1   87.99    6.00
  -2   6  -1  141.17    8.79
   2  -6   1  142.34    8.25
   2  -6   1  139.47    8.74
   2  -6   1  114.88    8.13
   2  -6   1  126.45    7.79
  -3   6  -1  258.11   15.14
  -3   6  -1  230.79   13.90
  -3   6  -1  209.23   14.01
   3  -6   1  237.82   14.42
   3  -6   1  276.77   15.07
   3  -6   1  242.38   13.73
   3  -6   1  254.94   14.31
  -4   6  -1  697.47   43.47
  -4   6  -1  750.71   42.46
  -4   6  -1  733.70   42.42
   4  -6   1  840.18   43.52
   4  -6   1  806.92   42.75
   4  -6   1  791.48   42.97
  -5   6  -1    1.99    0.75
  -5   6  -1    3.58    0.92
  -5   6  -1    3.65    0.82
   5  -6   1    2.09    0.87
   5  -6   1    2.54    1.01
   5  -6   1    2.04    1.11
  -6   6  -1   30.52    2.30
  -6   6  -1   30.70    2.30
   6  -6   1   28.93    2.31
   6  -6   1   26.29    2.40
   6  -6   1   37.71    3.36
   8   5  -1    4.34    0.80
  -8  -5   1    4.91    0.92
  -8  -5   1    3.64    1.02
   7   5  -1  583.04   31.41
   7   5  -1  546.87   31.28
  -7  -5   1  551.68   31.14
  -7  -5   1  530.96   31.67
   6   5  -1  256.21   15.93
   6   5  -1  259.55   15.83
   6   5  -1  241.73   16.55
   6   5  -1  274.36   14.84
  -6  -5   1  266.95   14.65
  -6  -5   1  256.40   15.97
  -6  -5   1  283.34   15.74
  -6  -5   1  260.47   16.22
   5   5  -1  193.03   12.43
   5   5  -1  202.01   12.20
   5   5  -1  185.65   13.09
   5   5  -1  190.00   12.93
   5   5  -1  212.31   11.79
  -5  -5   1  213.18   12.29
  -5  -5   1  193.59   12.73
  -5  -5   1  202.38   11.28
  -5  -5   1  199.24   12.35
   4   5  -1  736.97   41.68
   4   5  -1  733.78   40.93
   4   5  -1  693.17   41.12
   4   5  -1  755.73   42.03
   4   5  -1  719.81   40.56
  -4  -5   1  703.55   41.29
  -4  -5   1  795.58   41.10
  -4  -5   1  745.77   40.91
   3   5  -1  333.22   18.24
   3   5  -1  312.74   18.50
   3   5  -1  331.94   18.88
  -3  -5   1  278.63   18.42
  -3  -5   1  338.77   18.23
   2   5  -1  398.49   23.90
   2   5  -1  400.37   23.35
  -2  -5   1  459.32   23.40
  -1  -5   1  778.73   66.58
  -1  -5   1  903.58   50.86
   0   5  -1   13.65    1.15
   0   5  -1   12.19    1.40
   1  -5   1  808.10   48.99
   1  -5   1  865.07   60.90
  -2   5  -1    5.88    0.91
  -2   5  -1    7.46    1.44
   2  -5   1   10.99    1.77
   2  -5   1    7.85    1.27
  -3   5  -1    2.63    0.99
  -3   5  -1    2.25    0.72
   3  -5   1    3.04    0.66
   3  -5   1    1.64    0.97
   3  -5   1    2.49    0.90
  -4   5  -1   72.70    5.32
  -4   5  -1   84.12    5.28
  -4   5  -1   78.30    5.23
  -4   5  -1   85.51    6.28
   4  -5   1   85.75    5.46
   4  -5   1   79.99    5.81
  -5   5  -1    0.23    0.60
  -5   5  -1    0.00    0.65
  -5   5  -1   -0.27    0.67
   5  -5   1    0.18    0.65
   5  -5   1   -0.05    0.43
   5  -5   1    0.24    0.81
  -6   5  -1    0.39    0.60
  -6   5  -1    0.01    0.62
  -6   5  -1   -0.02    0.52
   6  -5   1    0.43    0.65
   6  -5   1   -0.33    0.57
   6  -5   1   -0.26    0.40
  -7   5  -1    0.69    0.47
   7  -5   1    0.03    0.42
   7  -5   1    0.30    0.52
   7  -5   1   -0.02    0.43
   8   4  -1    5.47    0.90
  -8  -4   1    4.82    1.03
  -8  -4   1    5.74    1.36
   7   4  -1    4.21    1.12
   7   4  -1    5.43    1.21
  -7  -4   1    5.74    0.90
  -7  -4   1    4.07    1.34
  -7  -4   1    4.53    1.19
   6   4  -1   38.37    4.22
   6   4  -1   43.76    3.83
   6   4  -1   41.16    3.66
  -6  -4   1   44.23    3.67
  -6  -4   1   39.77    3.90
  -6  -4   1   44.94    3.00
  -6  -4   1   45.42    4.14
   5   4  -1   19.20    2.31
   5   4  -1   19.79    1.84
   5   4  -1   16.01    2.31
   5   4  -1   21.26    3.19
   5   4  -1   19.28    2.46
  -5  -4   1   16.25    2.51
  -5  -4   1   17.69    1.84
  -5  -4   1   16.66    2.53
  -5  -4   1   19.71    1.63
  -5  -4   1   18.09    2.10
   4   4  -1   28.18    2.37
   4   4  -1   34.11    5.03
   4   4  -1   24.64    2.69
   4   4  -1   23.84    2.14
  -4  -4   1   23.32    2.49
  -4  -4   1   24.14    2.03
  -4  -4   1   24.36    2.29
  -4  -4   1   25.29    1.87
  -4  -4   1   23.41    2.37
   3   4  -1 1023.62   54.23
  -3  -4   1  956.84   53.91
   2   4  -1 1528.19   84.74
  -2  -4   1 1344.96  101.32
  -1  -4   1  584.54   48.49
   0   4  -1  298.12   15.83
   0  -4   1  284.46   15.89
   0  -4   1  279.66   16.65
  -2   4  -1  587.12   32.10
  -3   4  -1  108.64    6.44
  -3   4  -1  113.17    7.25
   3  -4   1  102.08    7.05
   3  -4   1  109.83    6.70
  -4   4  -1  850.06   47.19
  -4   4  -1  814.08   48.20
   4  -4   1  935.14   46.92
   4  -4   1  829.31   47.84
   4  -4   1  861.60   47.36
  -5   4  -1   72.03    5.48
  -5   4  -1   77.81    5.26
  -5   4  -1   83.97    5.50
   5  -4   1   82.25    6.08
   5  -4   1   85.38    5.53
   5  -4   1   93.55    5.05
   5  -4   1   81.14    5.68
  -6   4  -1  106.11    6.36
  -6   4  -1  102.83    6.53
  -6   4  -1   92.11    6.43
   6  -4   1  108.00    6.44
   6  -4   1   88.90    5.72
   6  -4   1  113.27    7.05
   6  -4   1  108.76    7.00
  -7   4  -1    1.71    0.67
  -7   4  -1    2.34    0.73
  -7   4  -1    2.34    0.65
   7  -4   1    0.89    0.88
   7  -4   1    2.04    0.59
   7  -4   1    3.04    0.89
   8   3  -1   37.30    2.86
  -8  -3   1   39.60    2.53
  -8  -3   1   39.33    3.51
  -8  -3   1   44.42    3.54
   7   3  -1    8.87    1.52
   7   3  -1   11.81    1.69
  -7  -3   1    8.83    2.28
  -7  -3   1    8.57    1.75
  -7  -3   1    9.13    1.22
  -7  -3   1    9.40    1.66
   6   3  -1   60.31    4.59
   6   3  -1   58.14    5.32
   6   3  -1   59.24    4.61
  -6  -3   1   64.33    4.35
  -6  -3   1   47.71    5.00
  -6  -3   1   64.02    3.99
  -6  -3   1   53.15    4.80
  -6  -3   1   66.10    4.68
   5   3  -1  344.92   20.23
   5   3  -1  351.13   20.19
   5   3  -1  354.22   19.54
   5   3  -1  320.40   20.68
  -5  -3   1  325.18   20.44
  -5  -3   1  370.80   19.52
  -5  -3   1  365.87   19.79
  -5  -3   1  347.57   20.54
  -5  -3   1  355.75   20.13
   4   3  -1   30.18    2.96
   4   3  -1   33.19    2.58
  -4  -3   1   33.29    2.41
  -4  -3   1   29.87    2.77
   3   3  -1  588.59   31.18
  -3  -3   1  533.50   31.36
  -3  -3   1  571.96   30.99
   2   3  -1 1018.75   58.58
  -2  -3   1  971.17   73.15
   1   3  -1  200.21   10.57
   1   3  -1  181.71   10.88
  -1  -3   1  189.22   11.01
   0  -3   1 3564.73  175.53
   0  -3   1 2843.11  181.88
  -1   3  -1   17.15    1.35
   1  -3   1   14.78    1.57
   2  -3   1 2013.17  125.22
   3  -3   1 1560.97   94.93
  -4   3  -1  168.40   11.57
  -4   3  -1  190.64   10.05
   4  -3   1  154.62   10.40
   4  -3   1  172.83   10.66
   4  -3   1  169.27   10.14
  -5   3  -1 1410.70   83.09
  -5   3  -1 1471.97   81.96
  -5   3  -1 1531.05   82.45
   5  -3   1 1606.76   82.97
  -6   3  -1   -0.24    0.48
  -6   3  -1    0.22    0.61
  -6   3  -1    0.28    0.65
  -6   3  -1   -0.71    0.75
   6  -3   1   -1.02    0.56
   6  -3   1    0.27    0.35
   6  -3   1    0.39    1.00
   6  -3   1    0.12    0.58
  -7   3  -1   38.96    3.84
  -7   3  -1   43.36    3.09
  -7   3  -1   37.92    3.69
   7  -3   1   42.09    3.45
   7  -3   1   45.76    3.47
   8   2  -1    0.16    0.37
  -8  -2   1    0.07    0.48
  -8  -2   1   -0.30    0.51
  -7  -2   1   12.10    2.47
  -7  -2   1   10.22    1.56
  -7  -2   1    8.63    1.60
  -7  -2   1    9.24    1.92
  -7  -2   1   10.01    1.33
   6   2  -1   74.53    6.15
   6   2  -1   85.26    5.63
   6   2  -1   77.93    5.55
   6   2  -1   74.22    6.28
  -6  -2   1   82.27    6.08
  -6  -2   1   80.65    5.64
  -6  -2   1   79.66    5.33
  -6  -2   1   63.27    6.27
  -6  -2   1   82.98    5.04
   5   2  -1  177.99   11.34
   5   2  -1  166.98   11.31
   5   2  -1  186.07   11.33
   5   2  -1  187.43   11.95
  -5  -2   1  195.66   11.39
  -5  -2   1  199.39   11.07
  -5  -2   1  197.97   10.82
  -5  -2   1  191.74   11.84
  -5  -2   1  182.52   11.80
   4   2  -1   41.79    2.98
   4   2  -1   40.46    3.41
  -4  -2   1   38.12    3.29
  -4  -2   1   41.59    2.85
   3   2  -1 1242.00   67.64
   2   2  -1  378.03   21.38
  -2  -2   1  399.31   21.43
  -1  -2   1 3772.27  214.33
   0  -2   1 1609.52  101.43
   0  -2   1 1942.92   97.34
   1  -2   1 5045.19  276.45
   3  -2   1  980.08   59.35
   3  -2   1  811.49   74.28
  -4   2  -1   43.29    2.87
  -4   2  -1   40.84    3.50
   4  -2   1   37.58    3.32
  -5   2  -1  773.03   39.66
  -5   2  -1  650.23   40.37
  -5   2  -1  729.22   39.89
  -5   2  -1  706.77   39.39
   5  -2   1  723.93   40.28
   5  -2   1  715.66   39.66
   5  -2   1  713.48   39.25
   5  -2   1  718.42   40.18
  -6   2  -1    3.75    0.90
  -6   2  -1    4.37    1.01
  -6   2  -1    4.67    1.16
  -6   2  -1    3.32    1.31
   6  -2   1    3.63    1.02
   6  -2   1    7.08    1.73
   6  -2   1    4.32    1.38
   6  -2   1    4.40    0.78
  -7   2  -1   71.86    5.17
  -7   2  -1   65.18    5.14
  -7   2  -1   77.11    4.96
   7  -2   1   82.94    5.60
   7  -2   1   83.66    4.63
   7  -2   1   78.27    4.95
  -8   2  -1   28.44    2.14
  -8   2  -1   24.32    2.08
   8  -2   1   30.06    2.35
   8   1  -1   17.72    1.46
  -8  -1   1   11.35    1.66
   7   1  -1  302.72   16.17
   7   1  -1  264.07   15.70
  -7  -1   1  285.28   16.35
  -7  -1   1  255.57   15.95
  -7  -1   1  250.83   17.06
  -7  -1   1  290.31   15.71
   6   1  -1    8.95    1.57
   6   1  -1    9.47    1.67
   6   1  -1   11.20    2.05
   6   1  -1   15.45    2.14
  -6  -1   1   16.01    3.10
  -6  -1   1   12.25    1.94
  -6  -1   1    8.61    1.46
  -6  -1   1    8.64    2.21
  -6  -1   1   10.19    1.32
   5   1  -1  139.30    8.17
   5   1  -1  117.38    8.54
   5   1  -1  122.93    8.15
   5   1  -1  141.24    8.55
  -5  -1   1  119.19    8.56
  -5  -1   1  131.35    8.16
  -5  -1   1  130.83    7.85
   4   1  -1 1297.36   76.34
   3   1  -1 1574.97   86.97
  -3  -1   1 1443.23  108.62
   2   1  -1  124.08    7.35
  -2  -1   1  116.88    7.28
  -2  -1   1  132.36    7.00
   1   1  -1 2512.56  133.84
  -1  -1   1 2370.16  140.71
   0  -1   1 1569.61   87.41
  -1   1  -1   89.34    4.83
   1  -1   1   84.99    4.96
   1  -1   1   82.34    4.81
  -3   1  -1   57.14    3.75
  -3   1  -1   54.23    3.26
   3  -1   1   48.20    3.40
  -4   1  -1  108.00    6.45
  -5   1  -1   37.36    3.65
  -5   1  -1   42.64    3.14
  -5   1  -1   48.06    3.50
  -5   1  -1   46.10    3.08
   5  -1   1   42.31    3.68
   5  -1   1   38.74    3.16
   5  -1   1   45.83    3.73
  -6   1  -1  281.21   16.50
  -6   1  -1  295.80   16.01
  -6   1  -1  284.52   16.28
  -6   1  -1  256.86   17.16
   6  -1   1  297.37   16.96
   6  -1   1  273.83   16.17
   6  -1   1  270.05   15.85
   6  -1   1  287.50   16.86
  -7   1  -1    0.29    0.53
  -7   1  -1   -0.14    0.60
  -7   1  -1   -0.06    0.58
   7  -1   1   -0.43    0.62
   7  -1   1    0.85    0.62
   7  -1   1   -0.26    0.32
   7  -1   1   -1.08    0.68
  -8   1  -1   22.49    1.93
  -8   1  -1   22.18    2.53
  -8   1  -1   19.73    2.00
   8  -1   1   23.63    2.14
   8  -1   1   24.37    1.47
   8   0  -1  116.40    6.55
  -8   0   1   97.61    7.07
  -8   0   1  124.39    7.41
   7   0  -1  353.71   20.06
   7   0  -1  393.32   20.73
  -7   0   1  352.52   20.10
  -7   0   1  337.58   20.60
  -7   0   1  349.00   20.43
   6   0  -1   72.40    5.17
   6   0  -1   66.14    4.57
   6   0  -1   61.18    4.46
  -6   0   1   66.02    4.77
  -6   0   1   73.44    7.39
  -6   0   1   77.69    5.19
  -6   0   1   70.43    4.54
   5   0  -1    0.19    0.73
   5   0  -1    0.78    0.81
   5   0  -1    0.35    0.60
   5   0  -1    0.65    0.81
   5   0  -1    0.49    0.62
   5   0  -1    1.42    0.92
  -5   0   1   -0.11    0.57
  -5   0   1    0.13    0.63
  -5   0   1   -0.20    0.39
   4   0  -1  155.25    9.42
  -4   0   1  136.45    9.30
  -4   0   1  158.54    8.80
   3   0  -1   19.40    1.85
  -3   0   1   20.97    1.42
  -3   0   1   21.97    2.01
  -2   0   1 5608.45  319.74
  -1   0   1 2309.92  133.62
   0   0  -1   53.04    2.94
   0   0   1   52.62    2.94
   0   0   1   51.81    2.93
   1   0   1  113.94    6.39
   1   0   1  115.49    6.30
   2   0   1  639.76   36.80
  -3   0  -1  137.91    7.42
  -3   0  -1  120.02    7.70
   3   0   1  129.65    7.69
  -4   0  -1  137.89    9.02
  -4   0  -1  154.08    8.57
   4   0   1  143.10    8.92
   4   0   1  150.34    8.38
  -5   0  -1   19.94    2.40
  -5   0  -1   20.61    1.84
  -5   0  -1   20.98    1.99
  -5   0  -1   26.17    2.51
   5   0   1   25.68    2.14
   5   0   1   20.84    2.39
   5   0   1   21.46    2.46
   5   0   1   16.93    1.99
  -6   0  -1   20.35    2.07
  -6   0  -1   18.00    2.96
  -6   0  -1   20.33    2.30
   6   0   1   20.91    2.76
   6   0   1   18.22    1.97
   6   0   1   21.20    2.91
  -7   0  -1   48.89    3.74
  -7   0  -1   41.28    4.37
  -7   0  -1   46.91    3.87
  -7   0  -1   44.84    3.38
   7   0   1   46.21    3.45
   7   0   1   46.17    3.28
   7   0   1   54.11    4.08
   7   0   1   56.51    4.44
  -8   0  -1   21.76    1.96
  -8   0  -1   20.21    2.11
  -8   0  -1   23.19    2.47
   8   0   1   23.74    2.16
   8   0   1   26.91    1.74
   8  -1  -1    0.00    0.25
  -8   1   1    0.58    0.54
  -8   1   1   -0.25    0.43
   7  -1  -1    9.94    1.26
   7  -1  -1    8.65    1.61
  -7   1   1    8.77    1.26
  -7   1   1   10.16    1.60
  -7   1   1    8.11    1.43
   6  -1  -1  226.47   13.30
   6  -1  -1  231.34   13.24
   6  -1  -1  252.56   14.10
  -6   1   1  239.81   13.30
  -6   1   1  229.54   13.60
  -6   1   1  207.28   14.65
  -6   1   1  224.32   13.80
   5  -1  -1  193.37   11.35
   5  -1  -1  185.79   11.26
   5  -1  -1  179.91   10.72
   5  -1  -1  164.01   10.51
  -5   1   1  165.27   11.60
  -5   1   1  192.61   11.12
  -5   1   1  193.37   10.84
  -5   1   1  188.68   10.58
   4  -1  -1  122.08    8.08
  -4   1   1  125.72    8.41
  -4   1   1  135.25    7.62
   3  -1  -1  955.58   62.37
  -3   1   1  904.26   55.15
   2  -1  -1 2288.09  127.84
  -2   1   1 2136.10  122.34
   1  -1  -1 1962.82  111.10
  -1  -1  -1 5574.58  308.97
  -2  -1  -1  199.87   11.90
   2   1   1  223.04   11.98
   3   1   1  779.39   46.10
  -4  -1  -1   29.46    2.73
  -4  -1  -1   33.93    2.40
   4   1   1   35.57    2.84
  -5  -1  -1  110.30    7.31
  -5  -1  -1  118.12    8.17
  -5  -1  -1  120.47    7.83
  -5  -1  -1  127.77    7.58
   5   1   1  134.05    8.13
   5   1   1  123.79    7.38
   5   1   1  127.51    7.77
   5   1   1  118.91    8.10
   5   1   1  134.17    8.32
  -6  -1  -1   70.52    5.14
  -6  -1  -1   71.87    4.90
  -6  -1  -1   66.49    5.57
  -6  -1  -1   74.57    4.67
   6   1   1   76.61    5.33
   6   1   1   62.47    4.76
   6   1   1   71.13    4.99
  -7  -1  -1    0.41    1.14
  -7  -1  -1    0.09    0.64
   7   1   1    0.01    0.71
   7   1   1    0.11    0.52
  -8  -1  -1   10.40    1.34
  -8  -1  -1   16.55    1.83
  -8  -1  -1   12.82    1.70
   8   1   1   15.55    1.42
   8   1   1   14.14    1.28
   8  -2  -1   33.40    2.43
  -8   2   1   30.76    2.37
  -8   2   1   30.85    2.29
   7  -2  -1    4.04    1.22
   7  -2  -1    3.70    0.68
  -7   2   1    3.17    0.83
  -7   2   1    3.41    0.99
  -7   2   1    3.81    1.04
   6  -2  -1  291.93   16.13
   6  -2  -1  251.80   15.26
   6  -2  -1  284.00   15.18
  -6   2   1  272.42   15.64
  -6   2   1  273.95   15.34
  -6   2   1  255.90   15.77
  -6   2   1  241.33   16.75
   5  -2  -1   19.03    1.90
   5  -2  -1   23.54    2.45
   5  -2  -1   18.42    2.47
   5  -2  -1   21.20    1.77
  -5   2   1   18.98    1.98
  -5   2   1   20.31    2.21
  -5   2   1   24.62    1.96
   4  -2  -1    4.29    1.16
   4  -2  -1    4.20    1.15
   4  -2  -1    5.48    0.83
  -4   2   1    3.70    0.82
  -4   2   1    3.35    1.16
   3  -2  -1    3.62    0.87
  -3   2   1    2.90    0.90
  -3   2   1    3.28    0.71
   2  -2  -1 2450.16  141.26
   1  -2  -1   87.61    5.63
  -1   2   1  108.05    5.84
   0  -2  -1 7332.59  403.46
  -1  -2  -1  783.12   54.01
   1   2   1  796.18   45.04
  -2  -2  -1    6.55    0.82
  -2  -2  -1    6.67    0.70
   2   2   1    6.47    1.01
  -3  -2  -1   13.19    1.18
  -3  -2  -1   11.17    1.33
   3   2   1   14.91    1.53
  -4  -2  -1  291.85   18.14
  -4  -2  -1  332.56   17.76
   4   2   1  322.24   18.33
  -5  -2  -1    8.28    1.15
  -5  -2  -1    8.39    1.30
  -5  -2  -1    7.95    1.62
  -5  -2  -1    8.48    1.51
   5   2   1   10.10    1.84
   5   2   1    9.77    1.63
   5   2   1   10.25    2.32
   5   2   1    7.94    1.66
  -6  -2  -1   99.74    8.12
  -6  -2  -1  101.33    7.70
  -6  -2  -1  109.77    7.35
  -6  -2  -1  108.62    7.04
  -6  -2  -1  112.33    6.78
   6   2   1  120.00    7.85
   6   2   1  102.02    7.14
   6   2   1  120.80    8.58
   6   2   1  116.05    8.31
  -7  -2  -1    4.30    1.21
  -7  -2  -1    6.46    2.83
   7   2   1    5.89    1.19
   7   2   1    5.53    1.13
  -8  -2  -1   26.42    3.73
  -8  -2  -1   30.86    2.33
  -8  -2  -1   30.76    2.76
   8   2   1   27.89    2.25
   8   2   1   33.77    2.29
   7  -3  -1    2.99    0.58
   7  -3  -1    2.30    0.79
  -7   3   1    2.16    0.70
  -7   3   1    2.72    0.82
  -7   3   1    3.15    0.85
   6  -3  -1    3.42    1.14
   6  -3  -1    2.46    0.62
  -6   3   1    4.44    1.00
  -6   3   1    2.86    0.97
  -6   3   1    4.31    1.80
   5  -3  -1   15.85    1.43
   5  -3  -1   19.73    3.48
   5  -3  -1   14.68    2.30
  -5   3   1   17.64    3.04
  -5   3   1   13.68    1.62
  -5   3   1   14.76    1.88
  -5   3   1   12.40    2.01
   4  -3  -1  344.21   18.24
   4  -3  -1  313.56   18.94
   4  -3  -1  334.40   18.74
   4  -3  -1  299.94   19.61
  -4   3   1  292.43   18.66
  -4   3   1  329.21   18.46
  -4   3   1  354.38   19.82
  -4   3   1  345.74   18.54
   3  -3  -1   99.75    6.83
  -3   3   1  121.13    6.66
  -3   3   1  115.00    7.43
   2  -3  -1  298.37   17.97
  -2   3   1  348.67   18.42
  -2   3   1  317.09   17.73
   1  -3  -1 1666.90  100.04
   0  -3  -1 2451.04  143.71
  -1  -3  -1   75.71    4.10
   1   3   1   64.71    4.28
   1   3   1   63.52    3.97
  -2  -3  -1  269.66   15.09
   2   3   1  289.80   15.16
   2   3   1  255.35   15.44
   3   3   1  893.76   48.88
  -4  -3  -1   58.10    4.20
  -4  -3  -1   59.41    3.82
   4   3   1   53.55    3.84
   4   3   1   55.64    4.34
  -5  -3  -1  473.11   29.77
  -5  -3  -1  554.34   29.33
  -5  -3  -1  520.69   29.03
  -5  -3  -1  564.45   31.33
  -5  -3  -1  527.03   29.66
   5   3   1  502.96   29.59
   5   3   1  577.25   30.08
   5   3   1  512.18   30.11
   5   3   1  498.96   29.58
  -6  -3  -1   11.27    1.42
  -6  -3  -1    9.74    1.56
  -6  -3  -1    9.59    1.85
  -6  -3  -1   11.13    2.32
   6   3   1   12.07    2.12
   6   3   1    9.97    2.28
   6   3   1    7.89    1.55
   6   3   1    8.56    1.58
  -7  -3  -1    2.95    0.80
  -7  -3  -1    3.22    1.30
  -7  -3  -1    4.65    1.39
  -7  -3  -1    1.86    0.90
  -7  -3  -1    2.49    1.18
   7   3   1    2.04    0.79
   7   3   1    3.74    1.15
  -8  -3  -1   54.20    3.92
   8   3   1   47.56    3.39
   7  -4  -1    6.07    1.23
   7  -4  -1    4.82    0.98
  -7   4   1    5.74    1.00
  -7   4   1    6.76    1.06
  -7   4   1    8.38    1.17
   6  -4  -1  260.65   14.98
   6  -4  -1  296.54   14.81
   6  -4  -1  272.65   15.58
  -6   4   1  262.70   15.11
  -6   4   1  235.28   15.14
  -6   4   1  242.22   15.19
   5  -4  -1   10.96    1.12
   5  -4  -1    8.05    1.35
   5  -4  -1   10.78    1.93
  -5   4   1    5.16    1.23
  -5   4   1    6.95    1.22
  -5   4   1    6.61    2.06
  -5   4   1    9.41    1.54
   4  -4  -1  841.41   44.21
   4  -4  -1  820.35   44.70
  -4   4   1  809.85   45.63
  -4   4   1  787.80   44.16
  -4   4   1  748.06   43.99
   3  -4  -1   31.73    2.83
   3  -4  -1   29.01    2.59
   3  -4  -1   34.22    2.30
  -3   4   1   33.79    3.20
  -3   4   1   35.14    2.49
   2  -4  -1  139.16    8.60
  -2   4   1  153.09    8.44
   1  -4  -1    1.74    0.53
  -1   4   1    1.83    0.62
   0  -4  -1    5.79    0.88
   0   4   1    6.10    1.03
   0   4   1    5.68    0.69
  -1  -4  -1  338.11   18.09
   1   4   1  312.24   18.39
  -2  -4  -1  563.72   30.98
  -3  -4  -1  511.05   28.71
   3   4   1  544.04   28.85
   3   4   1  492.85   29.07
  -4  -4  -1  384.41   20.42
  -4  -4  -1  379.86   20.85
  -4  -4  -1  377.53   20.22
  -4  -4  -1  353.90   20.76
   4   4   1  361.22   21.19
   4   4   1  360.74   20.26
   4   4   1  328.94   21.20
   4   4   1  323.56   20.72
   4   4   1  388.24   20.62
  -5  -4  -1    0.47    0.89
  -5  -4  -1    1.32    0.86
  -5  -4  -1    1.04    0.68
  -5  -4  -1    0.72    0.77
  -5  -4  -1    0.89    0.54
   5   4   1    0.87    0.93
   5   4   1    0.80    0.87
   5   4   1    0.53    0.64
   5   4   1    0.57    0.74
   5   4   1    2.78    1.07
  -6  -4  -1    4.92    1.50
  -6  -4  -1    7.65    1.69
  -6  -4  -1    5.36    1.01
  -6  -4  -1    5.29    1.37
  -6  -4  -1    4.66    1.12
   6   4   1    7.09    1.62
   6   4   1    6.32    1.46
  -7  -4  -1   26.30    3.37
  -7  -4  -1   19.59    2.40
  -7  -4  -1   27.55    2.74
  -7  -4  -1   26.17    2.05
   7   4   1   22.01    2.30
  -8  -4  -1   12.81    1.17
  -8  -4  -1   11.90    3.16
  -8  -4  -1   12.84    2.59
   7  -5  -1    9.82    1.43
  -7   5   1   11.09    0.99
  -7   5   1    9.38    1.11
   6  -5  -1    1.51    0.81
   6  -5  -1    1.94    0.53
   6  -5  -1    2.45    0.91
  -6   5   1    2.56    1.18
  -6   5   1    2.35    0.67
  -6   5   1    1.41    0.70
   5  -5  -1   61.91    4.36
   5  -5  -1   68.35    4.09
   5  -5  -1   63.97    4.73
  -5   5   1   57.74    4.35
  -5   5   1   59.45    4.34
  -5   5   1   65.71    4.97
  -5   5   1   56.41    5.53
   4  -5  -1    2.67    1.12
   4  -5  -1    1.36    0.55
   4  -5  -1    2.06    0.82
  -4   5   1    1.72    1.09
  -4   5   1    1.30    0.78
  -4   5   1    2.82    0.80
   3  -5  -1  592.88   31.70
   3  -5  -1  587.34   31.98
   3  -5  -1  577.09   32.26
  -3   5   1  583.77   33.15
  -3   5   1  531.00   31.75
   2  -5  -1    3.41    0.73
   2  -5  -1    4.18    0.96
  -2   5   1    3.17    1.01
  -2   5   1    2.85    0.69
   1  -5  -1 1521.47   83.15
   0  -5  -1  698.55   38.45
  -1  -5  -1    0.82    0.44
   1   5   1    2.98    0.84
   1   5   1    0.65    0.40
  -2  -5  -1  494.43   25.42
   2   5   1  443.76   25.90
   2   5   1  430.01   25.32
  -3  -5  -1  509.22   31.49
  -3  -5  -1  643.78   31.95
   3   5   1  570.20   31.85
   3   5   1  568.19   32.45
  -4  -5  -1   52.61    3.74
  -4  -5  -1   55.54    4.36
  -4  -5  -1   70.46    4.62
  -4  -5  -1   55.95    4.63
  -4  -5  -1   63.71    4.06
   4   5   1   54.64    4.47
   4   5   1   59.05    4.83
   4   5   1   58.62    5.37
   4   5   1   60.98    4.01
   4   5   1   61.15    4.32
  -5  -5  -1  115.73    7.27
  -5  -5  -1  108.25    7.95
  -5  -5  -1  117.28    6.88
  -5  -5  -1  113.00    7.59
  -5  -5  -1  122.40    9.57
   5   5   1  111.60    8.07
   5   5   1  116.73    9.72
   5   5   1  107.27    8.07
   5   5   1  110.89    6.88
  -6  -5  -1  103.72    5.85
  -6  -5  -1   99.04    7.17
  -6  -5  -1   96.00    6.81
   6   5   1   85.40    7.23
   6   5   1   92.87    6.75
   6   5   1   90.84    6.71
  -7  -5  -1  106.50    6.90
  -7  -5  -1   94.91    7.22
  -7  -5  -1  101.79    5.94
   7   5   1   99.32    6.68
  -8  -5  -1  253.24   14.66
   6  -6  -1   11.16    1.74
   6  -6  -1   12.77    1.89
  -6   6   1    9.90    1.26
  -6   6   1    8.73    1.17
  -6   6   1   10.19    1.08
   5  -6  -1    1.99    0.80
   5  -6  -1    0.66    0.65
   5  -6  -1    0.20    0.69
   5  -6  -1    0.62    0.36
  -5   6   1    0.20    0.51
  -5   6   1    0.49    0.53
  -5   6   1    0.95    0.72
   4  -6  -1  661.06   39.35
   4  -6  -1  770.21   40.02
   4  -6  -1  724.17   38.89
   4  -6  -1  702.39   39.25
  -4   6   1  664.20   39.06
  -4   6   1  688.73   39.18
  -4   6   1  760.45   39.15
  -4   6   1  678.22   40.71
   3  -6  -1  159.60    9.93
   3  -6  -1  163.43   11.23
   3  -6  -1  189.66   10.01
  -3   6   1  156.26    9.65
  -3   6   1  162.00   11.04
  -3   6   1  147.10    9.99
   2  -6  -1  306.82   16.80
   2  -6  -1  269.75   16.24
   2  -6  -1  292.17   16.09
  -2   6   1  253.60   16.03
  -2   6   1  271.47   17.02
  -2   6   1  282.84   15.92
  -2   6   1  295.94   17.23
   1  -6  -1 1429.16   78.92
   1  -6  -1 1446.01   78.92
   0  -6  -1  232.15   13.72
   0  -6  -1  213.53   13.53
   0  -6  -1  218.16   13.47
   0   6   1  270.24   13.21
  -1  -6  -1   83.97    5.78
  -1  -6  -1   84.72    6.05
  -1  -6  -1   88.86    6.25
   1   6   1  102.50    5.69
   1   6   1  103.88    6.42
  -2  -6  -1  375.61   19.47
  -2  -6  -1  317.83   19.87
  -2  -6  -1  323.02   19.79
   2   6   1  311.45   19.66
   2   6   1  324.59   19.25
   2   6   1  360.93   19.44
   2   6   1  385.89   20.25
  -3  -6  -1  904.20   50.47
  -3  -6  -1  877.61   50.34
   3   6   1  965.59   50.06
   3   6   1  875.05   50.28
   3   6   1  904.30   49.72
  -4  -6  -1  216.94   12.84
  -4  -6  -1  209.33   13.27
   4   6   1  218.69   12.81
   4   6   1  212.97   13.12
   4   6   1  213.81   12.40
   4   6   1  187.27   12.93
   4   6   1  224.97   13.60
  -5  -6  -1  267.42   15.02
  -5  -6  -1  274.86   16.09
  -5  -6  -1  292.04   17.16
  -5  -6  -1  254.32   16.57
   5   6   1  268.62   15.45
   5   6   1  253.44   16.26
   5   6   1  278.29   16.46
  -6  -6  -1   41.08    6.45
  -6  -6  -1   29.17    3.90
   6   6   1   33.37    5.15
   6   6   1   35.74    5.05
  -7  -6  -1    9.27    1.58
  -7  -6  -1    7.53    1.74
   7   6   1    9.97    1.88
   7   6   1    6.83    1.39
  -8  -6  -1   22.46    1.91
  -8  -6  -1   19.58    2.18
   8   6   1   29.02    2.26
   5  -7  -1   11.42    1.53
   5  -7  -1   12.02    1.94
  -5   7   1   13.67    1.31
  -5   7   1   13.00    1.33
  -5   7   1   10.57    1.30
   4  -7  -1   14.42    1.92
   4  -7  -1    9.74    1.49
   4  -7  -1   10.66    1.07
   4  -7  -1    9.04    1.77
  -4   7   1   13.59    1.59
  -4   7   1    8.97    1.34
  -4   7   1   13.96    1.45
   3  -7  -1  587.56   33.11
   3  -7  -1  600.32   32.71
   3  -7  -1  592.23   33.67
   3  -7  -1  544.56   32.87
  -3   7   1  563.63   34.28
  -3   7   1  661.45   32.77
  -3   7   1  580.21   32.73
   2  -7  -1    0.73    0.79
   2  -7  -1    3.96    1.36
   2  -7  -1   -0.58    0.63
   2  -7  -1    0.09    0.49
  -2   7   1   -0.48    0.40
  -2   7   1    0.42    0.97
  -2   7   1   -0.24    0.60
   1  -7  -1   51.37    4.46
   1  -7  -1   54.95    4.04
   1  -7  -1   58.57    4.33
  -1   7   1   53.36    3.90
  -1   7   1   55.68    3.75
  -1   7   1   59.05    4.76
  -1   7   1   60.43    3.74
   0  -7  -1  123.52    8.10
   0  -7  -1  121.89    8.28
   0  -7  -1  124.58    7.95
   0   7   1  131.92    7.50
   0   7   1  136.30    8.51
   0   7   1  126.41    7.48
   0   7   1  118.48    7.78
  -1  -7  -1   11.16    1.78
  -1  -7  -1   12.49    2.18
  -1  -7  -1   11.07    2.99
   1   7   1   12.09    1.98
   1   7   1   10.60    1.45
   1   7   1   13.13    1.58
   1   7   1   16.06    2.14
  -2  -7  -1   34.72    3.28
  -2  -7  -1   37.52    3.27
  -2  -7  -1   31.35    2.84
   2   7   1   40.04    3.56
   2   7   1   30.59    2.67
   2   7   1   37.10    3.19
   2   7   1   36.43    2.88
  -3  -7  -1   18.37    2.06
  -3  -7  -1   19.06    2.09
  -3  -7  -1   24.68    3.16
   3   7   1   16.92    2.68
   3   7   1   21.43    2.92
   3   7   1   19.57    2.20
   3   7   1   20.46    2.83
   3   7   1   23.43    2.32
  -4  -7  -1  136.66    8.41
  -4  -7  -1  134.50    9.04
  -4  -7  -1  131.01    8.34
   4   7   1  135.01    8.91
   4   7   1  111.67    8.60
   4   7   1  126.44    8.47
   4   7   1  132.12    8.11
   4   7   1  139.34    9.38
  -5  -7  -1   12.45    2.36
  -5  -7  -1   12.35    1.96
  -5  -7  -1   10.62    1.85
   5   7   1   12.44    1.63
   5   7   1   14.22    2.49
   5   7   1   15.50    2.85
   5   7   1   15.22    2.52
  -6  -7  -1    9.70    2.11
  -6  -7  -1   10.84    1.63
   6   7   1   15.29    2.40
   6   7   1   12.34    2.20
  -7  -7  -1   11.09    1.91
  -7  -7  -1   14.87    1.64
   7   7   1   16.53    2.25
   7   7   1   16.48    1.86
   5  -8  -1    4.75    1.08
   5  -8  -1    5.77    0.88
  -5   8   1    5.61    0.75
   4  -8  -1    0.25    0.63
   4  -8  -1   -0.12    0.62
  -4   8   1    0.03    0.42
  -4   8   1    0.52    0.55
  -4   8   1   -0.22    0.44
   3  -8  -1  271.24   16.35
   3  -8  -1  277.93   16.90
  -3   8   1  294.58   15.91
  -3   8   1  284.89   15.87
  -3   8   1  272.09   16.01
   2  -8  -1   10.22    1.79
   2  -8  -1   14.93    2.42
   2  -8  -1   13.80    1.53
   2  -8  -1   12.19    2.23
  -2   8   1   11.64    2.45
  -2   8   1   14.88    1.63
  -2   8   1   19.98    2.56
  -2   8   1   12.03    1.45
   1  -8  -1  213.82   13.53
   1  -8  -1  212.20   13.20
   1  -8  -1  212.14   12.88
  -1   8   1  226.12   12.56
  -1   8   1  222.74   12.53
  -1   8   1  210.55   12.85
  -1   8   1  229.12   13.97
   0  -8  -1  327.45   19.61
   0  -8  -1  325.58   19.16
   0  -8  -1  341.89   19.50
   0   8   1  345.11   18.73
   0   8   1  348.35   19.95
   0   8   1  303.52   19.02
   0   8   1  327.66   18.62
  -1  -8  -1  215.04   12.82
  -1  -8  -1  188.39   12.39
  -1  -8  -1  189.26   12.20
   1   8   1  226.79   12.97
   1   8   1  193.86   11.76
   1   8   1  198.04   12.24
   1   8   1  195.14   11.65
  -2  -8  -1  353.05   21.25
  -2  -8  -1  362.52   21.18
   2   8   1  389.29   21.76
   2   8   1  359.62   20.44
   2   8   1  362.92   20.71
   2   8   1  341.63   21.01
  -3  -8  -1   75.12    5.87
   3   8   1   76.40    5.87
   3   8   1   80.86    5.62
   3   8   1   78.30    5.26
   3   8   1   83.37    6.39
  -4  -8  -1   10.21    1.54
  -4  -8  -1    6.67    1.57
   4   8   1   10.48    2.09
   4   8   1    7.65    1.34
   4   8   1    8.57    1.86
   4   8   1    8.65    2.03
  -5  -8  -1    0.56    0.71
  -5  -8  -1    0.80    0.96
   5   8   1    1.28    1.85
   5   8   1    0.67    0.85
   5   8   1    0.44    0.61
   5   8   1    2.33    1.21
  -6  -8  -1   98.87    6.96
   6   8   1  101.77    6.72
   6   8   1   92.13    6.71
  -7  -8  -1   42.02    3.55
   7   8   1   50.63    3.46
   7   8   1   43.26    3.23
   4  -9  -1    7.33    1.11
   4  -9  -1    5.39    1.12
  -4   9   1    7.13    0.84
  -4   9   1    6.79    1.08
   3  -9  -1    0.71    0.79
   3  -9  -1    1.24    0.91
  -3   9   1    0.76    0.49
  -3   9   1    0.36    0.55
  -3   9   1    1.52    0.55
   2  -9  -1   42.22    3.74
   2  -9  -1   37.02    3.43
  -2   9   1   40.91    3.22
  -2   9   1   39.30    2.88
  -2   9   1   43.76    2.98
   1  -9  -1  532.14   29.27
   1  -9  -1  546.97   29.22
   1  -9  -1  476.34   28.29
  -1   9   1  529.36   28.27
  -1   9   1  485.44   28.55
  -1   9   1  516.62   28.15
  -1   9   1  470.37   29.50
   0  -9  -1   35.35    3.90
   0  -9  -1   26.71    3.05
   0  -9  -1   29.28    2.74
   0   9   1   31.65    2.50
   0   9   1   30.92    2.58
   0   9   1   31.55    3.41
   0   9   1   30.95    2.89
  -1  -9  -1   25.30    2.54
  -1  -9  -1   17.39    2.61
  -1  -9  -1   23.89    2.72
   1   9   1   22.84    2.51
   1   9   1   24.32    2.20
   1   9   1   25.83    3.00
  -2  -9  -1   -0.36    0.59
  -2  -9  -1   -0.24    0.64
   2   9   1    0.23    0.85
   2   9   1    0.44    0.82
   2   9   1    0.56    0.72
   2   9   1    0.77    0.76
  -3  -9  -1    0.27    0.61
   3   9   1    0.51    0.83
   3   9   1    3.01    1.70
   3   9   1    1.19    1.09
   3   9   1    0.58    1.15
  -4  -9  -1    5.02    1.30
   4   9   1    6.52    1.67
   4   9   1    4.46    1.22
   4   9   1    6.82    1.69
   4   9   1    5.89    1.10
  -5  -9  -1    0.74    0.81
   5   9   1    1.84    0.64
   5   9   1    2.69    1.17
   5   9   1    2.00    0.98
  -6  -9  -1   50.87    3.98
   6   9   1   50.72    3.86
   6   9   1   50.01    3.76
   3 -10  -1    0.31    0.49
   3 -10  -1    0.19    0.46
  -3  10   1    0.11    0.34
   2 -10  -1   10.77    2.09
   2 -10  -1   17.46    2.18
  -2  10   1   14.60    1.47
  -2  10   1   13.49    1.51
  -2  10   1   16.86    1.44
   1 -10  -1    0.31    0.75
   1 -10  -1    0.10    0.61
  -1  10   1    0.97    0.58
  -1  10   1   -0.21    0.67
   0 -10  -1   14.88    1.55
   0 -10  -1   15.03    2.12
   0 -10  -1   15.02    2.23
   0  10   1   18.07    2.31
   0  10   1   12.06    1.64
   0  10   1   16.32    1.63
  -1 -10  -1   51.39    4.37
  -1 -10  -1   59.70    4.21
  -1 -10  -1   60.12    4.47
   1  10   1   59.80    4.45
   1  10   1   58.48    3.92
   1  10   1   53.04    4.07
  -2 -10  -1   23.10    2.34
   2  10   1   19.95    1.99
   2  10   1   22.46    2.47
   2  10   1   22.13    2.26
  -3 -10  -1    2.84    0.90
   3  10   1    2.98    1.10
   3  10   1    2.10    0.72
  -4 -10  -1   37.28    3.27
   4  10   1   39.42    2.77
   4  10   1   36.82    3.33
  -5 -10  -1   11.62    1.80
  -5 -10  -1   10.11    1.52
   5  10   1   11.46    1.77
   5  10   1   11.12    1.26
   1 -11  -1    7.83    1.27
   1 -11  -1    8.28    1.28
  -1  11   1    9.99    1.12
  -1  11   1    6.79    0.91
   0 -11  -1    3.03    0.91
   0 -11  -1    2.47    1.04
   0  11   1    3.44    0.95
   0  11   1    2.05    0.60
   0  11   1    2.55    0.74
  -1 -11  -1  142.20    8.77
   1  11   1  130.78    7.98
   1  11   1  119.37    8.03
   1  11   1  120.99    7.78
  -2 -11  -1   46.58    3.16
   2  11   1   43.69    3.53
   2  11   1   42.56    3.57
   2  11   1   48.50    3.60
  -3 -11  -1   14.72    1.55
  -3 -11  -1   19.98    2.71
   3  11   1   16.79    1.87
   3  11   1   15.79    1.45
  -4 -11  -1   98.12    6.33
  -4 -11  -1   86.69    5.62
   4  11   1   90.16    5.90
   4  11   1   91.35    5.29
   3  11  -2   67.97    4.71
   3  11  -2   66.99    4.33
  -3 -11   2   73.08    5.42
   2  11  -2   45.76    3.46
   2  11  -2   41.33    3.56
   2  11  -2   49.86    3.20
   1  11  -2  144.51    8.58
   1  11  -2  142.58    8.16
   1  11  -2  136.08    8.40
  -1 -11   2  141.11    9.30
  -1 -11   2  129.31    8.45
  -1 -11   2  139.40    9.34
   0  11  -2    1.45    0.52
   0 -11   2    0.40    0.74
   0 -11   2    0.57    0.51
   0 -11   2    1.32    0.71
  -1  11  -2   22.04    1.69
   1 -11   2   22.11    2.19
   1 -11   2   22.48    1.97
   1 -11   2   21.17    2.09
   5  10  -2   15.48    2.03
   5  10  -2   15.01    1.33
  -5 -10   2   14.29    1.54
  -5 -10   2   13.21    1.92
   4  10  -2    2.75    1.19
   4  10  -2    0.69    0.77
   4  10  -2    1.23    0.55
  -4 -10   2    1.59    1.64
  -4 -10   2    2.16    1.07
   3  10  -2  138.82    9.06
   3  10  -2  137.68    8.48
  -3 -10   2  153.43    9.96
  -3 -10   2  139.20    8.63
   2  10  -2   31.66    2.46
   2  10  -2   25.97    2.58
   2  10  -2   29.77    2.82
  -2 -10   2   31.61    3.97
  -2 -10   2   28.03    2.30
  -2 -10   2   27.64    2.71
  -2 -10   2   28.41    2.98
   1  10  -2   69.11    4.33
   1  10  -2   59.90    4.45
   1  10  -2   63.85    4.75
  -1 -10   2   68.88    5.70
  -1 -10   2   61.34    4.97
  -1 -10   2   62.59    4.78
   0  10  -2   23.13    2.11
   0  10  -2   20.77    1.94
   0 -10   2   20.50    3.05
   0 -10   2   23.95    2.71
  -1  10  -2   24.88    2.08
   1 -10   2   23.54    2.65
   1 -10   2   24.15    2.73
   1 -10   2   21.42    3.40
  -2  10  -2   48.64    3.10
  -2  10  -2   44.79    3.15
  -3  10  -2    0.01    0.32
   3 -10   2    0.81    0.60
   3 -10   2    0.35    0.61
   6   9  -2   48.18    3.68
  -6  -9   2   47.38    3.58
   5   9  -2    4.37    1.45
   5   9  -2    3.92    0.85
   5   9  -2    3.69    1.06
  -5  -9   2    7.58    1.68
  -5  -9   2    4.20    1.18
   4   9  -2   65.03    5.20
   4   9  -2   64.59    4.60
   4   9  -2   66.26    5.02
  -4  -9   2   72.24    5.83
  -4  -9   2   71.17    5.13
   3   9  -2   45.04    3.95
   3   9  -2   47.69    4.44
   3   9  -2   46.53    3.80
   3   9  -2   44.62    3.46
  -3  -9   2   43.94    4.11
  -3  -9   2   44.45    3.78
   2   9  -2   60.70    5.06
   2   9  -2   60.64    4.46
   2   9  -2   59.37    4.74
   2   9  -2   59.89    4.18
  -2  -9   2   62.52    5.87
  -2  -9   2   56.05    4.66
  -2  -9   2   55.94    4.35
   1   9  -2  328.83   20.27
   1   9  -2  368.89   20.03
   1   9  -2  354.06   19.77
   1   9  -2  364.69   20.86
  -1  -9   2  352.24   20.93
  -1  -9   2  336.55   19.83
  -1  -9   2  341.22   20.44
   0   9  -2    0.25    0.55
   0   9  -2    0.46    0.82
   0   9  -2    3.52    1.24
   0  -9   2    1.62    1.25
   0  -9   2    0.09    1.28
   0  -9   2    0.05    0.87
  -1   9  -2    0.25    0.76
  -1   9  -2    0.75    0.57
  -1   9  -2    0.55    0.57
   1  -9   2    0.13    1.05
   1  -9   2    1.07    1.06
   1  -9   2    1.00    1.07
  -2   9  -2    2.53    0.72
  -2   9  -2    3.67    0.80
   2  -9   2    2.64    1.23
   2  -9   2    7.58    1.87
   2  -9   2    4.45    1.26
  -3   9  -2   14.89    1.33
  -3   9  -2   15.17    1.37
   3  -9   2   15.03    2.31
   3  -9   2   10.65    1.58
  -4   9  -2    5.45    0.72
   4  -9   2    4.51    1.07
   4  -9   2    2.96    0.76
   7   8  -2    3.94    0.87
  -7  -8   2    4.30    0.98
   6   8  -2    0.97    0.58
   6   8  -2    1.07    0.77
   6   8  -2    0.56    0.68
  -6  -8   2    0.88    0.82
   5   8  -2   11.87    1.96
   5   8  -2   17.31    2.60
   5   8  -2   17.19    2.46
   5   8  -2   10.18    1.48
  -5  -8   2   15.21    2.61
  -5  -8   2   10.72    1.89
   4   8  -2  208.38   12.41
   4   8  -2  223.23   13.80
   4   8  -2  201.25   13.09
   4   8  -2  216.00   12.94
  -4  -8   2  213.38   14.33
  -4  -8   2  195.52   12.95
   3   8  -2   17.74    2.32
   3   8  -2   19.07    2.27
   3   8  -2   23.47    3.36
   3   8  -2   15.52    2.48
  -3  -8   2   23.03    2.92
  -3  -8   2   15.93    2.71
   2   8  -2  475.65   25.95
   2   8  -2  441.85   26.49
   2   8  -2  489.93   26.26
  -2  -8   2  463.41   26.66
  -2  -8   2  440.67   26.34
  -2  -8   2  463.45   27.15
   1   8  -2  402.88   21.68
   1   8  -2  433.32   22.66
   1   8  -2  351.15   21.44
  -1  -8   2  380.55   22.70
  -1  -8   2  390.25   22.30
  -1  -8   2  341.50   21.71
   0   8  -2  111.00    6.71
   0   8  -2  115.57    7.58
   0   8  -2  116.71    6.73
   0  -8   2  110.21    7.39
   0  -8   2  109.64    7.83
   0  -8   2   96.00    6.69
  -1   8  -2 1454.80   84.28
  -1   8  -2 1572.79   83.31
   1  -8   2 1579.73   84.77
   1  -8   2 1514.08   84.96
  -2   8  -2  278.38   15.88
  -2   8  -2  310.09   15.94
  -2   8  -2  255.60   16.73
   2  -8   2  283.29   16.56
   2  -8   2  285.93   17.29
   2  -8   2  269.28   17.33
  -3   8  -2   47.87    3.33
  -3   8  -2   51.30    3.30
   3  -8   2   44.84    4.26
   3  -8   2   48.51    3.86
  -4   8  -2    3.08    0.69
  -4   8  -2    3.79    0.76
   4  -8   2    3.20    1.12
   4  -8   2    2.17    0.88
  -5   8  -2    0.53    0.38
   5  -8   2    0.08    0.49
   5  -8   2    0.01    0.45
   7   7  -2    1.32    0.77
   7   7  -2    1.61    0.85
  -7  -7   2    1.96    1.01
   6   7  -2    0.21    0.80
   6   7  -2    0.31    0.81
   6   7  -2    0.40    0.57
  -6  -7   2    0.49    0.83
  -6  -7   2    0.98    0.65
   5   7  -2   23.06    3.03
   5   7  -2   26.96    2.97
   5   7  -2   25.87    3.16
   5   7  -2   19.25    3.16
   5   7  -2   29.22    2.48
  -5  -7   2   26.05    2.45
  -5  -7   2   30.65    4.09
  -5  -7   2   18.71    2.77
   4   7  -2  120.35    8.55
   4   7  -2  121.97    7.40
   4   7  -2  112.79    7.74
   4   7  -2  106.05    7.88
  -4  -7   2  122.90    8.59
  -4  -7   2  113.92    7.97
  -4  -7   2  114.04    7.13
   3   7  -2   59.85    4.84
   3   7  -2   62.60    4.54
   3   7  -2   63.23    5.15
  -3  -7   2   61.04    5.30
  -3  -7   2   53.61    4.61
   2   7  -2   22.68    2.17
   2   7  -2   25.49    2.15
   2   7  -2   22.86    2.48
  -2  -7   2   20.34    3.02
  -2  -7   2   22.33    2.87
   1   7  -2   -0.08    0.51
   1   7  -2    0.89    0.68
   1   7  -2    0.94    0.95
   1   7  -2    0.43    0.51
  -1  -7   2   -0.04    0.49
  -1  -7   2    4.60    1.36
  -1  -7   2    0.01    0.93
   0  -7   2 1246.30   64.94
   0  -7   2 1239.23   65.55
   0  -7   2 1055.90   64.41
  -1   7  -2  111.59    6.04
  -1   7  -2  102.69    6.88
   1  -7   2   99.76    6.65
   1  -7   2   87.41    6.03
   1  -7   2  102.58    7.25
  -2   7  -2   55.86    3.49
  -2   7  -2   44.01    4.11
   2  -7   2   53.18    4.04
   2  -7   2   57.47    4.73
  -3   7  -2    3.30    1.20
  -3   7  -2    3.99    0.89
  -3   7  -2    3.30    0.98
   3  -7   2    4.94    1.55
   3  -7   2    6.65    1.22
   3  -7   2    5.61    1.24
  -4   7  -2    0.38    0.50
  -4   7  -2    0.63    0.66
   4  -7   2    1.96    0.81
   4  -7   2    0.32    0.66
   4  -7   2    0.82    0.89
  -5   7  -2   25.83    2.06
  -5   7  -2   25.73    1.98
   5  -7   2   24.44    2.34
   5  -7   2   21.96    2.59
   5  -7   2   26.23    2.27
   7   6  -2  141.30    9.03
   7   6  -2  154.60    9.08
  -7  -6   2  130.26    9.17
   6   6  -2   24.20    3.20
   6   6  -2   25.02    2.09
   6   6  -2   22.94    3.72
   6   6  -2   15.97    2.34
  -6  -6   2   22.77    2.33
  -6  -6   2   22.02    3.08
   5   6  -2  465.23   27.28
   5   6  -2  474.22   27.59
   5   6  -2  512.11   26.84
   5   6  -2  476.70   28.24
   5   6  -2  432.01   27.25
  -5  -6   2  468.77   28.04
  -5  -6   2  470.88   27.68
  -5  -6   2  507.52   27.01
   4   6  -2  100.75    7.13
   4   6  -2  105.79    7.69
   4   6  -2   93.25    7.20
   4   6  -2  109.02    7.03
  -4  -6   2  112.02    6.79
  -4  -6   2   90.36    7.91
  -4  -6   2   93.53    7.68
  -4  -6   2  113.93    6.88
   3   6  -2  322.45   19.05
   3   6  -2  328.40   18.51
   3   6  -2  342.52   19.56
   3   6  -2  335.70   20.29
  -3  -6   2  303.57   19.03
  -3  -6   2  327.84   18.51
  -3  -6   2  326.30   19.07
   2   6  -2    2.59    0.77
   2   6  -2    3.36    1.35
  -2  -6   2    2.50    1.41
  -2  -6   2    3.79    1.30
   1   6  -2    9.59    1.59
   1   6  -2   10.35    1.26
  -1  -6   2   16.05    2.20
  -1  -6   2   10.30    1.60
   0   6  -2    1.83    0.72
   0   6  -2    2.82    0.55
   0  -6   2    2.95    1.16
   0  -6   2    2.19    0.91
  -1   6  -2  171.12    9.75
  -1   6  -2  156.77    8.93
   1  -6   2  150.84    9.97
   1  -6   2  146.58    9.40
  -2   6  -2   47.45    3.60
  -2   6  -2   43.51    3.04
   2  -6   2   35.80    2.69
   2  -6   2   39.51    3.76
   2  -6   2   44.38    3.76
   2  -6   2   35.76    3.92
   2  -6   2   42.37    3.24
  -3   6  -2    9.80    1.87
  -3   6  -2    9.12    1.29
   3  -6   2   10.34    1.64
   3  -6   2   12.46    2.26
   3  -6   2    8.52    1.96
  -4   6  -2   51.02    3.88
  -4   6  -2   55.66    4.01
  -4   6  -2   54.91    4.61
   4  -6   2   64.91    4.33
   4  -6   2   56.60    4.43
   4  -6   2   60.97    4.86
  -5   6  -2  248.32   14.49
  -5   6  -2  243.23   14.44
   5  -6   2  259.35   14.68
   5  -6   2  247.79   14.84
   5  -6   2  261.17   15.34
  -6   6  -2    0.20    0.43
  -6   6  -2    0.94    0.58
   6  -6   2    0.35    0.63
   6  -6   2    1.03    0.56
   6  -6   2    0.44    0.53
   8   5  -2    5.83    0.85
  -8  -5   2    7.42    1.03
  -8  -5   2    6.78    1.29
   7   5  -2   10.66    1.67
   7   5  -2   10.84    1.80
  -7  -5   2   11.85    1.82
  -7  -5   2   11.04    1.99
   6   5  -2   29.36    2.30
   6   5  -2   27.66    2.82
   6   5  -2   28.19    4.03
   6   5  -2   20.06    2.78
  -6  -5   2   27.22    2.73
  -6  -5   2   25.35    3.05
  -6  -5   2   31.78    3.81
   5   5  -2   17.85    2.03
   5   5  -2   11.27    2.39
   5   5  -2   19.57    2.50
   5   5  -2   19.38    2.80
  -5  -5   2   16.08    2.36
  -5  -5   2   13.92    2.70
  -5  -5   2   16.09    2.12
  -5  -5   2   17.30    2.70
   4   5  -2   63.21    5.95
   4   5  -2   62.09    4.39
   4   5  -2   62.29    4.87
   4   5  -2   67.85    4.77
   4   5  -2   66.50    5.33
  -4  -5   2   70.89    4.82
  -4  -5   2   62.38    4.95
  -4  -5   2   66.96    4.63
   3   5  -2  761.86   40.15
   3   5  -2  664.38   40.63
   3   5  -2  753.16   40.35
  -3  -5   2  665.22   40.56
  -3  -5   2  795.86   40.37
  -2  -5   2 1056.86   85.81
   1   5  -2   32.45    2.10
   1   5  -2   29.36    2.49
  -1  -5   2   28.10    2.04
  -1  -5   2   28.91    2.86
   0   5  -2   77.80    4.22
   0   5  -2   67.94    4.64
   0  -5   2   65.06    5.21
  -1   5  -2   16.59    1.65
   2  -5   2 1469.07   77.09
   2  -5   2 1335.78   76.46
  -3   5  -2  203.25   12.17
  -3   5  -2  194.20   11.36
   3  -5   2  188.25   12.01
   3  -5   2  213.17   11.76
   3  -5   2  194.32   11.16
  -4   5  -2  355.02   20.31
  -4   5  -2  319.33   21.04
   4  -5   2  380.67   20.61
   4  -5   2  402.41   21.31
   4  -5   2  348.76   20.97
  -5   5  -2  152.47    9.37
  -5   5  -2  157.72    9.37
  -5   5  -2  135.47    9.88
   5  -5   2  164.68   10.00
   5  -5   2  160.07   10.07
   5  -5   2  162.70    9.51
  -6   5  -2   18.77    1.87
  -6   5  -2   19.98    2.46
  -6   5  -2   21.78    1.85
   6  -5   2   17.43    2.10
   6  -5   2   22.20    2.40
   6  -5   2   19.97    1.92
  -7   5  -2   15.91    1.46
   7  -5   2   15.27    1.54
   7  -5   2   17.92    2.55
   7  -5   2   15.68    1.35
   8   4  -2    4.65    0.82
  -8  -4   2    3.53    0.86
  -8  -4   2    3.53    0.97
   7   4  -2  115.43    7.05
   7   4  -2   94.77    6.77
  -7  -4   2   98.27    7.19
  -7  -4   2   99.02    6.77
   6   4  -2    1.19    0.67
   6   4  -2    0.09    0.66
   6   4  -2    1.49    1.26
   6   4  -2    1.01    0.98
  -6  -4   2   -1.06    0.61
  -6  -4   2   -0.26    0.83
  -6  -4   2    0.17    0.51
  -6  -4   2   -0.19    0.69
   5   4  -2    0.88    0.92
   5   4  -2    0.85    0.84
   5   4  -2    0.30    0.71
   5   4  -2    0.75    0.63
   5   4  -2    1.04    0.91
  -5  -4   2    1.58    0.82
  -5  -4   2    3.06    0.71
  -5  -4   2    1.85    0.93
  -5  -4   2    0.60    0.83
   4   4  -2  231.33   14.67
   4   4  -2  248.27   14.12
   4   4  -2  256.49   14.41
  -4  -4   2  248.00   14.62
   3   4  -2  226.21   13.39
   3   4  -2  231.65   12.82
  -3  -4   2  215.92   12.91
  -3  -4   2  212.45   13.71
   2   4  -2 1449.13   85.62
  -2  -4   2 1507.56  103.43
   1   4  -2    3.62    0.55
   1   4  -2    1.62    0.58
  -1  -4   2    1.87    0.41
  -1  -4   2    2.60    0.82
   0   4  -2  194.97   10.87
   0   4  -2  187.23   10.79
   0  -4   2  185.35   11.36
   1  -4   2  941.22   55.17
   1  -4   2 1039.03   62.51
   2  -4   2  784.04   58.82
   2  -4   2  932.44   55.32
  -3   4  -2   38.48    2.43
  -3   4  -2   32.06    2.86
   3  -4   2   34.81    3.05
   3  -4   2   33.51    2.67
  -4   4  -2   62.01    4.93
  -4   4  -2   65.77    4.26
   4  -4   2   68.51    3.95
   4  -4   2   64.23    4.49
   4  -4   2   57.87    4.64
   4  -4   2   68.83    5.05
  -5   4  -2   74.83    4.95
  -5   4  -2   64.72    5.00
  -5   4  -2   64.55    5.46
  -5   4  -2   77.20    4.80
   5  -4   2   78.84    5.11
   5  -4   2   75.37    4.37
   5  -4   2   75.85    5.65
   5  -4   2   76.24    5.30
  -6   4  -2    1.58    0.73
  -6   4  -2    1.26    0.63
  -6   4  -2    1.52    0.81
   6  -4   2    1.67    1.00
   6  -4   2    1.09    0.68
   6  -4   2    2.50    0.96
   6  -4   2    0.79    0.81
  -7   4  -2    2.83    0.71
  -7   4  -2    2.20    0.72
   7  -4   2    1.53    0.58
   7  -4   2    1.65    0.77
   8   3  -2    3.36    0.71
  -8  -3   2    3.81    1.03
  -8  -3   2    5.24    1.25
   7   3  -2   11.85    1.78
  -7  -3   2   15.53    2.20
  -7  -3   2   10.48    2.03
  -7  -3   2   11.45    1.36
   6   3  -2   23.82    2.59
   6   3  -2   23.41    2.45
   6   3  -2   28.41    5.37
  -6  -3   2   24.71    2.93
  -6  -3   2   22.01    2.23
  -6  -3   2   20.79    2.44
  -6  -3   2   21.97    1.92
  -6  -3   2   21.31    2.86
   5   3  -2   69.14    5.65
   5   3  -2   73.43    5.20
   5   3  -2   72.56    4.98
   5   3  -2   64.97    4.98
   5   3  -2   71.08    4.59
  -5  -3   2   67.93    5.31
  -5  -3   2   73.59    4.44
  -5  -3   2   69.45    4.67
  -5  -3   2   71.45    5.01
  -5  -3   2   67.70    5.38
   4   3  -2    0.62    0.66
   4   3  -2    1.65    0.58
   4   3  -2    1.84    0.69
   4   3  -2    0.30    0.58
  -4  -3   2    0.41    0.60
  -4  -3   2    0.90    0.67
  -3  -3   2 1718.04   93.65
   2   3  -2    8.04    1.28
  -2  -3   2    7.38    0.95
  -2  -3   2    9.17    1.21
  -1  -3   2  846.60   47.95
  -1  -3   2  823.01   58.67
   0   3  -2   12.41    1.01
   0  -3   2   10.72    1.25
   0  -3   2    9.09    1.21
  -1   3  -2   96.41    5.14
   1  -3   2   78.16    5.21
   1  -3   2   83.64    5.55
   2  -3   2 3547.30  201.35
   3  -3   2 1520.34   90.74
  -4   3  -2  502.82   26.59
   4  -3   2  515.37   26.30
   4  -3   2  467.95   27.33
   4  -3   2  484.69   26.84
   4  -3   2  420.54   27.07
  -5   3  -2  501.94   26.93
  -5   3  -2  438.88   27.79
  -5   3  -2  517.42   27.15
  -5   3  -2  446.40   27.26
   5  -3   2  514.48   27.30
   5  -3   2  487.85   27.86
  -6   3  -2    7.91    1.49
  -6   3  -2    9.21    1.26
  -6   3  -2   10.51    2.18
  -6   3  -2    7.72    1.78
   6  -3   2    9.26    1.45
   6  -3   2    9.53    1.70
   6  -3   2   10.91    1.10
   6  -3   2   11.73    2.12
  -7   3  -2    3.79    1.13
  -7   3  -2    5.27    0.95
  -7   3  -2    4.09    0.97
   7  -3   2    6.25    1.08
   7  -3   2    6.23    1.70
   7  -3   2    4.58    1.11
   8   2  -2   22.60    2.55
  -8  -2   2   29.79    3.22
  -8  -2   2   21.46    3.17
  -8  -2   2   24.60    1.79
   7   2  -2    2.78    0.84
   7   2  -2    3.47    0.96
  -7  -2   2    1.88    1.90
  -7  -2   2    2.01    1.11
  -7  -2   2    2.58    1.09
  -7  -2   2    2.13    0.71
  -7  -2   2    2.47    1.01
   6   2  -2   19.68    2.22
   6   2  -2   17.91    2.46
   6   2  -2   17.82    3.07
   6   2  -2   17.77    2.02
  -6  -2   2   24.46    2.81
  -6  -2   2   13.98    3.16
  -6  -2   2   17.41    2.61
  -6  -2   2   19.60    1.81
  -6  -2   2   20.34    2.26
   5   2  -2    2.44    1.15
   5   2  -2    4.44    1.18
   5   2  -2    2.29    0.91
   5   2  -2    1.90    0.97
   5   2  -2    2.46    0.80
  -5  -2   2    2.40    0.67
  -5  -2   2    2.22    0.92
  -5  -2   2    2.51    0.75
  -5  -2   2    3.61    1.11
  -5  -2   2    1.98    1.01
   4   2  -2   46.17    3.76
   4   2  -2   45.85    3.25
  -4  -2   2   45.03    3.07
  -4  -2   2   41.89    3.56
   3   2  -2  265.08   14.02
   3   2  -2  227.63   14.15
  -3  -2   2  248.58   13.63
  -3  -2   2  234.20   14.07
  -3  -2   2  241.80   13.63
   2   2  -2 4515.80  247.06
  -2  -2   2 4491.08  261.96
  -1  -2   2 7993.34  442.89
   0  -2   2 1542.79   95.94
   0  -2   2 1820.41   92.01
   1  -2   2 6652.54  335.98
   1  -2   2 5703.37  336.43
  -2   2  -2   11.70    1.08
   2  -2   2   12.07    1.04
   2  -2   2   14.24    1.36
   4  -2   2 1438.69   80.53
   4  -2   2 1513.86   81.08
  -5   2  -2  318.84   18.50
  -5   2  -2  337.02   18.11
  -5   2  -2  302.20   18.94
  -5   2  -2  323.87   18.22
   5  -2   2  325.23   17.86
   5  -2   2  325.53   18.99
   5  -2   2  317.63   18.36
   5  -2   2  314.88   18.87
  -6   2  -2  160.36    9.39
  -6   2  -2  138.85   10.34
  -6   2  -2  154.85    9.63
  -6   2  -2  150.58    9.79
   6  -2   2  170.00    9.13
   6  -2   2  176.83   10.49
   6  -2   2  163.72   10.25
   6  -2   2  153.83    9.62
  -7   2  -2   12.47    1.83
  -7   2  -2   11.77    1.69
  -7   2  -2   15.78    1.71
   7  -2   2   15.00    2.01
   7  -2   2   18.60    2.35
   7  -2   2   11.09    1.83
   7  -2   2   14.79    1.11
   7  -2   2   15.85    1.64
  -8   2  -2    6.18    0.91
   8  -2   2    5.04    0.97
   8  -2   2    5.59    0.77
   8   1  -2   35.92    3.14
  -8  -1   2   43.70    2.78
   7   1  -2   19.22    2.04
   7   1  -2   13.98    1.56
  -7  -1   2   14.18    2.08
  -7  -1   2   13.81    1.81
  -7  -1   2   10.14    2.51
  -7  -1   2   13.19    1.61
  -7  -1   2   16.72    2.50
   6   1  -2   29.95    2.75
   6   1  -2   28.60    2.75
   6   1  -2   27.88    4.09
  -6  -1   2   30.96    2.67
  -6  -1   2   29.01    3.12
  -6  -1   2   30.71    2.41
  -6  -1   2   26.31    3.48
  -6  -1   2   30.29    2.88
   5   1  -2  644.35   40.89
   5   1  -2  724.47   40.41
   5   1  -2  754.11   40.38
   5   1  -2  791.92   40.45
  -5  -1   2  731.11   40.04
  -5  -1   2  722.45   41.24
  -5  -1   2  744.49   39.80
  -5  -1   2  657.18   40.88
  -5  -1   2  752.21   40.41
   4   1  -2    1.82    0.83
   4   1  -2    1.31    0.62
  -4  -1   2    1.09    0.50
  -4  -1   2    1.53    0.73
   3   1  -2  511.65   26.64
  -3  -1   2  491.33   26.48
  -3  -1   2  435.79   26.87
  -3  -1   2  487.50   26.70
   2   1  -2 1879.67  104.52
  -2  -1   2 1861.49  119.50
   1   1  -2 1115.36   61.20
  -1  -1   2 1036.72   68.37
   0  -1   2  193.62   14.58
   1  -1   2  168.57    9.77
   1  -1   2  179.20    9.69
  -2   1  -2   40.20    2.64
   2  -1   2   39.35    2.65
   2  -1   2   43.25    2.57
   3  -1   2 2426.14  149.44
  -4   1  -2    1.71    0.54
  -4   1  -2    2.10    0.81
   4  -1   2    2.13    0.44
  -5   1  -2    3.72    1.23
  -5   1  -2    4.20    0.90
  -5   1  -2    6.08    1.36
  -5   1  -2    5.13    0.91
   5  -1   2    5.97    1.22
   5  -1   2    4.34    1.27
   5  -1   2    5.41    1.45
  -6   1  -2   19.54    2.13
  -6   1  -2   18.45    1.76
  -6   1  -2   16.23    2.06
  -6   1  -2   11.37    2.17
   6  -1   2   18.72    1.60
   6  -1   2   15.75    2.47
   6  -1   2   27.03    3.25
   6  -1   2   18.04    1.96
  -7   1  -2   24.31    2.06
  -7   1  -2   20.44    2.20
  -7   1  -2   19.73    2.26
   7  -1   2   22.22    2.11
   7  -1   2   25.10    2.80
   7  -1   2   22.06    2.61
   7  -1   2   24.74    1.78
  -8   1  -2    0.21    0.47
  -8   1  -2    0.09    0.59
  -8   1  -2    0.22    0.47
   8  -1   2    0.34    0.51
   8  -1   2    0.36    0.61
   8   0  -2   37.41    2.38
  -8   0   2   30.80    2.70
  -8   0   2   34.19    2.47
   7   0  -2   19.36    2.36
   7   0  -2   16.54    1.65
  -7   0   2   16.58    2.02
  -7   0   2   15.28    1.74
  -7   0   2   17.18    2.36
   6   0  -2  221.35   12.89
   6   0  -2  204.26   12.61
   6   0  -2  243.90   13.33
  -6   0   2  200.52   13.47
  -6   0   2  214.72   12.89
  -6   0   2  221.07   13.21
  -6   0   2  206.43   14.06
  -6   0   2  230.68   12.63
   5   0  -2    0.07    0.76
   5   0  -2    0.61    0.67
   5   0  -2    0.91    0.83
   5   0  -2    0.73    0.74
  -5   0   2    0.81    0.86
  -5   0   2   -0.10    0.53
  -5   0   2    0.07    0.40
  -5   0   2    0.30    0.66
  -5   0   2    0.27    0.98
   4   0  -2   41.31    3.53
  -4   0   2   45.24    3.02
   2   0  -2   87.11    5.55
  -2   0   2   97.57    5.68
  -2   0   2   89.36    5.26
   1   0   2 9999.00  543.98
   2   0   2 7811.88  432.30
   3   0   2 1605.60  118.21
   3   0   2 1961.04  101.36
   4   0   2  853.79   46.97
  -5   0  -2  113.87    7.99
  -5   0  -2  126.96    7.58
   5   0   2  127.16    7.53
   5   0   2  118.56    8.09
   5   0   2  118.18    7.96
  -6   0  -2   14.57    2.61
  -6   0  -2   21.09    2.24
  -6   0  -2   18.85    1.80
  -6   0  -2   18.45    1.96
   6   0   2   20.30    2.97
   6   0   2   18.75    2.60
   6   0   2   19.54    2.05
  -7   0  -2  134.06    9.84
  -7   0  -2  153.69    8.81
  -7   0  -2  151.89    9.33
  -7   0  -2  139.28    9.07
   7   0   2  140.59    8.92
   7   0   2  169.35    9.94
   7   0   2  149.28    9.46
   7   0   2  142.29    8.61
  -8   0  -2    2.22    0.81
  -8   0  -2    2.71    0.69
  -8   0  -2    1.67    0.73
   8   0   2    0.99    0.64
   8   0   2    2.30    0.45
   8   0   2    2.48    0.63
   8  -1  -2    8.01    0.78
  -8   1   2    5.74    0.90
  -8   1   2    5.53    1.03
   7  -1  -2    6.26    1.37
   7  -1  -2    3.15    0.65
  -7   1   2    3.70    0.86
  -7   1   2    3.74    1.05
  -7   1   2    4.74    1.20
   6  -1  -2  731.00   37.73
   6  -1  -2  673.19   36.95
  -6   1   2  646.74   37.51
  -6   1   2  652.03   37.26
  -6   1   2  600.01   38.50
  -6   1   2  709.11   37.03
   5  -1  -2    1.01    0.89
   5  -1  -2    0.78    0.88
   5  -1  -2    0.95    0.54
   5  -1  -2    1.91    1.12
   5  -1  -2    2.10    0.93
  -5   1   2    1.70    1.04
  -5   1   2    1.36    0.63
  -5   1   2    1.48    0.69
  -5   1   2    1.59    0.92
   4  -1  -2  272.28   17.34
  -4   1   2  291.88   17.70
  -4   1   2  305.38   16.77
  -4   1   2  315.22   16.76
   3  -1  -2 1280.07   82.57
  -3   1   2 1256.77   73.82
   2  -1  -2  324.31   18.43
  -2   1   2  334.34   18.55
  -2   1   2  327.48   18.11
   1  -1  -2  661.26   40.66
  -1   1   2  593.60   35.69
   0  -1  -2   88.52    5.38
   0   1   2  102.44    5.50
  -1  -1  -2 8609.90  476.85
   2   1   2 1843.89  102.17
  -3  -1  -2  573.36   31.41
  -4  -1  -2  523.35   27.42
  -4  -1  -2  439.12   27.75
   4   1   2  479.10   27.76
   4   1   2  540.26   27.62
  -5  -1  -2   26.99    2.16
  -5  -1  -2   23.35    2.56
  -5  -1  -2   26.66    2.22
  -5  -1  -2   31.97    4.12
   5   1   2   28.32    2.93
   5   1   2   24.50    2.14
   5   1   2   24.56    2.81
   5   1   2   24.62    2.33
   5   1   2   28.15    3.22
  -6  -1  -2   92.32    6.59
  -6  -1  -2  105.25    6.98
   6   1   2  114.42    7.60
   6   1   2  102.97    7.12
   6   1   2  103.79    6.76
  -7  -1  -2    6.85    2.51
  -7  -1  -2   11.32    1.77
  -7  -1  -2   15.34    3.06
   7   1   2   10.99    1.59
   7   1   2    7.93    1.53
  -8  -1  -2    4.08    0.84
  -8  -1  -2    2.14    0.86
  -8  -1  -2    2.59    0.88
   8   1   2    2.82    0.60
   8   1   2    3.11    0.74
   8   1   2    3.06    0.80
   8  -2  -2   15.60    1.03
   8  -2  -2   15.62    1.52
  -8   2   2   15.24    1.44
  -8   2   2   14.57    1.33
   7  -2  -2    1.54    0.77
   7  -2  -2    3.36    0.65
  -7   2   2    1.51    0.83
  -7   2   2    1.29    0.69
   6  -2  -2    9.27    1.22
   6  -2  -2    9.05    1.27
   6  -2  -2    8.83    1.67
  -6   2   2    5.76    1.15
  -6   2   2   10.76    1.83
  -6   2   2    6.81    1.95
   5  -2  -2   16.36    2.43
   5  -2  -2   13.07    1.43
   5  -2  -2   15.15    1.74
   5  -2  -2   14.88    2.04
  -5   2   2   13.98    1.62
  -5   2   2   14.58    1.85
  -5   2   2   13.66    2.04
   4  -2  -2    5.92    1.29
   4  -2  -2    8.18    1.57
  -4   2   2    4.46    1.06
  -4   2   2    4.33    0.80
  -4   2   2    6.86    1.11
   3  -2  -2   38.91    3.19
  -3   2   2   45.65    3.53
  -3   2   2   42.28    2.83
   2  -2  -2  343.04   19.77
  -2   2   2  360.98   19.43
   1  -2  -2   68.14    4.21
   0  -2  -2 1469.91   87.18
   0   2   2 1424.02   79.98
  -1  -2  -2 2909.75  173.62
   1   2   2 3054.51  163.73
  -2  -2  -2 4385.07  255.63
  -3  -2  -2   75.89    4.79
   3   2   2   71.24    4.81
  -4  -2  -2  180.32   11.27
  -4  -2  -2  197.54   10.91
   4   2   2  186.82   11.36
  -5  -2  -2    7.77    1.45
  -5  -2  -2    3.11    0.76
  -5  -2  -2    5.08    1.33
  -5  -2  -2    4.19    0.96
   5   2   2    4.55    1.40
   5   2   2    2.99    0.94
   5   2   2    3.65    0.96
   5   2   2    3.65    1.35
   5   2   2    3.56    1.24
   5   2   2    3.24    0.93
  -6  -2  -2   67.83    4.61
  -6  -2  -2   75.60    4.97
  -6  -2  -2   69.90    5.16
  -6  -2  -2   62.50    5.36
   6   2   2   67.16    4.98
   6   2   2   76.15    5.64
  -7  -2  -2   10.98    3.37
  -7  -2  -2    7.51    1.42
   7   2   2   10.03    1.60
   7   2   2    9.62    1.59
  -8  -2  -2   -0.19    0.59
  -8  -2  -2    0.40    0.75
  -8  -2  -2   -0.15    0.42
   8   2   2    0.31    0.35
   8   2   2    0.33    0.56
   7  -3  -2    5.06    0.76
   7  -3  -2    4.92    1.10
  -7   3   2    3.97    0.91
  -7   3   2    3.88    0.91
  -7   3   2    2.97    0.80
   6  -3  -2  190.46   10.93
  -6   3   2  185.75   11.29
   5  -3  -2  174.31    9.58
   5  -3  -2  170.89   10.36
  -5   3   2  154.16    9.89
  -5   3   2  156.62   11.40
  -5   3   2  160.15    9.73
   4  -3  -2  346.36   20.08
   4  -3  -2  338.75   19.57
   4  -3  -2  371.71   19.42
   4  -3  -2  370.19   20.01
  -4   3   2  319.97   19.82
  -4   3   2  368.93   21.09
  -4   3   2  321.57   19.45
   3  -3  -2  147.13    9.75
  -3   3   2  173.14   10.37
  -3   3   2  165.45    9.38
   2  -3  -2   95.75    6.41
  -2   3   2  115.72    6.83
  -2   3   2  102.47    6.10
   1  -3  -2 2912.24  152.79
  -1   3   2 2308.15  142.64
   0   3   2  481.43   26.37
   1   3   2  671.39   39.77
  -2  -3  -2  841.30   71.69
   2   3   2  940.39   53.61
  -3  -3  -2   42.90    3.15
  -3  -3  -2   46.12    2.99
   3   3   2   44.55    3.36
   3   3   2   42.39    2.96
  -4  -3  -2 1095.29  116.99
   4   3   2 1182.33   70.17
  -5  -3  -2    3.86    1.35
  -5  -3  -2    4.42    1.06
  -5  -3  -2    2.58    0.73
  -5  -3  -2    1.19    0.83
  -5  -3  -2    4.08    1.19
   5   3   2    3.37    1.08
   5   3   2    2.92    1.00
   5   3   2    2.19    1.09
   5   3   2    1.89    1.10
  -6  -3  -2    1.96    0.72
  -6  -3  -2    2.57    0.97
  -6  -3  -2    2.67    1.08
  -6  -3  -2    3.40    2.31
   6   3   2    0.73    0.93
   6   3   2    1.62    1.10
   6   3   2    2.81    0.99
   6   3   2    1.70    0.91
  -7  -3  -2    2.99    1.11
  -7  -3  -2    3.56    0.91
  -7  -3  -2    1.01    0.98
  -7  -3  -2    3.07    1.03
   7   3   2    3.04    1.04
   7   3   2    1.67    1.09
  -8  -3  -2   20.17    1.74
  -8  -3  -2   20.15    2.15
  -8  -3  -2   18.66    2.57
   8   3   2   18.23    1.69
   8   3   2   21.12    1.82
   7  -4  -2   30.25    2.66
  -7   4   2   28.56    2.65
  -7   4   2   33.77    2.40
  -7   4   2   31.05    2.38
   6  -4  -2   47.49    3.89
   6  -4  -2   52.73    3.36
   6  -4  -2   54.38    3.51
  -6   4   2   46.87    3.68
  -6   4   2   49.08    3.66
  -6   4   2   47.65    3.71
   5  -4  -2   71.82    5.13
   5  -4  -2   73.68    4.45
   5  -4  -2   69.40    4.60
  -5   4   2   63.89    4.84
  -5   4   2   68.62    6.22
  -5   4   2   68.79    4.68
  -5   4   2   63.02    4.73
   4  -4  -2   25.14    2.24
   4  -4  -2   29.38    2.11
   4  -4  -2   25.53    2.67
  -4   4   2   28.19    3.37
  -4   4   2   26.12    2.33
  -4   4   2   22.50    2.35
  -4   4   2   27.15    2.30
   3  -4  -2    2.39    0.93
  -3   4   2    2.03    0.68
   2  -4  -2  910.62   50.17
   1  -4  -2   21.78    1.81
  -1   4   2   20.06    1.94
  -1   4   2   16.61    1.45
   0  -4  -2  149.38    8.87
   0   4   2  155.39    9.12
  -1  -4  -2 1130.92   82.57
   1   4   2 1125.28   65.78
  -2  -4  -2  570.66   31.34
  -3  -4  -2   41.69    2.88
  -3  -4  -2   34.95    2.60
   3   4   2   34.76    3.04
   3   4   2   34.42    2.67
  -4  -4  -2    7.74    1.50
  -4  -4  -2    9.41    1.56
  -4  -4  -2    8.51    1.19
  -4  -4  -2   10.81    1.38
   4   4   2    9.03    1.56
   4   4   2    9.26    1.43
   4   4   2    8.68    1.68
   4   4   2    9.87    1.75
  -5  -4  -2   38.55    2.80
  -5  -4  -2   33.19    3.54
  -5  -4  -2   36.34    3.35
  -5  -4  -2   38.42    3.39
  -5  -4  -2   40.54    3.27
   5   4   2   36.51    3.65
   5   4   2   34.65    3.29
   5   4   2   42.47    3.55
   5   4   2   37.78    3.39
  -6  -4  -2    0.64    0.69
  -6  -4  -2   -0.22    0.43
  -6  -4  -2   -0.28    0.98
  -6  -4  -2   -0.50    0.65
  -6  -4  -2    0.51    0.76
   6   4   2    0.33    1.53
   6   4   2    0.35    0.96
   6   4   2   -0.56    0.68
   6   4   2    0.43    0.74
  -7  -4  -2  131.72    7.50
  -7  -4  -2  118.79    8.56
  -7  -4  -2  114.82    7.80
  -7  -4  -2  127.79    8.29
   7   4   2  127.23    8.21
  -8  -4  -2   11.64    1.18
  -8  -4  -2   15.60    2.94
   8   4   2   11.77    1.40
   6  -5  -2   -0.20    0.58
   6  -5  -2    0.37    0.41
   6  -5  -2    0.24    0.57
   6  -5  -2    0.39    0.56
  -6   5   2    0.20    0.50
  -6   5   2    0.24    0.51
  -6   5   2    0.60    0.63
   5  -5  -2    6.25    1.64
   5  -5  -2    3.47    1.03
   5  -5  -2    2.39    1.00
  -5   5   2    3.88    1.08
  -5   5   2    3.13    2.04
   4  -5  -2   16.38    2.25
   4  -5  -2   13.04    1.72
   4  -5  -2   17.42    1.55
  -4   5   2   12.11    1.72
  -4   5   2   14.72    1.96
  -4   5   2    9.72    2.56
  -4   5   2   17.21    1.96
   3  -5  -2   97.21    5.64
   3  -5  -2   86.22    5.99
   3  -5  -2   91.37    5.81
  -3   5   2   93.03    6.95
  -3   5   2   89.33    5.81
  -3   5   2   87.73    5.71
  -3   5   2   85.00    5.67
   2  -5  -2  564.12   32.42
   2  -5  -2  588.69   32.25
  -2   5   2  642.71   33.51
  -2   5   2  547.04   32.17
   1  -5  -2    1.84    0.69
  -1   5   2    0.72    0.44
  -1   5   2    0.80    0.66
   0  -5  -2    0.24    0.43
   0   5   2    0.09    0.41
   0   5   2    1.05    0.41
   1   5   2   11.82    1.15
  -2  -5  -2  697.45   38.24
   3   5   2   43.91    3.60
   3   5   2   44.05    3.21
   3   5   2   41.15    3.61
  -4  -5  -2   31.01    2.40
  -4  -5  -2   24.25    2.84
  -4  -5  -2   26.48    2.13
  -4  -5  -2   34.44    2.72
  -4  -5  -2   26.87    2.69
   4   5   2   26.57    2.50
   4   5   2   28.94    2.29
   4   5   2   26.25    2.74
   4   5   2   24.64    2.69
   4   5   2   28.29    2.98
  -5  -5  -2    3.85    1.07
  -5  -5  -2    8.76    1.94
  -5  -5  -2    4.05    1.11
  -5  -5  -2    5.47    1.64
   5   5   2    2.90    1.27
   5   5   2    4.59    0.87
  -6  -5  -2   21.66    2.61
  -6  -5  -2   26.36    2.85
  -6  -5  -2   27.61    2.90
  -6  -5  -2   31.25    2.26
  -6  -5  -2   28.35    3.77
   6   5   2   29.73    2.97
   6   5   2   26.04    2.88
   6   5   2   23.91    3.52
  -7  -5  -2   12.03    1.29
  -7  -5  -2    9.55    1.68
  -7  -5  -2   13.41    2.47
   7   5   2   14.16    2.23
   7   5   2   12.24    1.67
  -8  -5  -2    5.47    1.37
  -8  -5  -2    4.01    1.00
   8   5   2    4.01    0.97
   8   5   2    4.86    0.97
   6  -6  -2   43.16    3.65
  -6   6   2   47.21    3.24
  -6   6   2   53.64    3.47
  -6   6   2   50.41    3.21
   5  -6  -2   53.14    3.46
   5  -6  -2   50.71    3.93
   5  -6  -2   51.20    4.25
   5  -6  -2   50.62    3.73
  -5   6   2   52.65    3.77
  -5   6   2   52.48    3.71
  -5   6   2   59.38    3.76
   4  -6  -2  129.73    8.06
   4  -6  -2  120.77    8.14
   4  -6  -2  135.29    7.83
  -4   6   2  138.25    8.00
  -4   6   2  120.42    7.90
  -4   6   2  125.24    9.53
   3  -6  -2   11.68    1.70
   3  -6  -2   13.56    1.68
   3  -6  -2   12.26    1.86
  -3   6   2   14.12    1.77
  -3   6   2   11.47    2.46
  -3   6   2   11.43    1.51
   2  -6  -2    9.57    1.48
   2  -6  -2    9.59    1.53
   2  -6  -2   10.51    1.43
  -2   6   2   12.68    1.60
  -2   6   2   10.78    1.39
  -2   6   2    8.10    1.83
  -2   6   2    8.36    1.27
   1  -6  -2   45.73    3.42
   1  -6  -2   40.97    3.52
   1  -6  -2   41.02    3.13
  -1   6   2   36.55    2.92
  -1   6   2   43.44    3.76
  -1   6   2   44.92    2.91
  -1   6   2   45.23    3.09
   0  -6  -2  317.84   18.55
   0  -6  -2  292.93   18.34
   0  -6  -2  305.13   18.41
   0   6   2  339.84   17.98
   0   6   2  358.01   19.00
  -1  -6  -2    4.54    0.94
  -1  -6  -2    3.29    1.26
  -1  -6  -2    3.82    1.06
   1   6   2    3.04    0.99
   1   6   2    4.62    0.84
  -2  -6  -2 1334.02   73.26
  -2  -6  -2 1274.35   73.05
   2   6   2 1293.21   72.92
   2   6   2 1411.82   72.49
  -3  -6  -2    0.19    0.56
  -3  -6  -2   -0.57    0.63
  -3  -6  -2   -0.03    0.63
   3   6   2    0.13    0.59
   3   6   2    0.10    0.65
   3   6   2   -0.14    0.68
   3   6   2    0.46    0.78
   3   6   2    1.06    0.82
  -4  -6  -2  135.61    9.69
  -4  -6  -2  146.97    9.39
  -4  -6  -2  146.47    8.53
  -4  -6  -2  169.38    9.36
   4   6   2  128.40    9.45
   4   6   2  154.18    8.92
   4   6   2  147.46    9.63
   4   6   2  148.88    9.98
  -5  -6  -2  264.65   15.25
  -5  -6  -2  240.75   15.68
  -5  -6  -2  259.19   14.20
   5   6   2  249.05   14.37
   5   6   2  241.32   15.37
   5   6   2  252.91   15.45
  -6  -6  -2    1.75    0.91
   6   6   2    3.74    2.50
   6   6   2    2.78    1.54
  -7  -6  -2  183.45   10.80
  -7  -6  -2  166.86   11.25
   7   6   2  184.18   10.99
   7   6   2  164.93   10.87
  -8  -6  -2  126.12    8.76
  -8  -6  -2  137.62    8.43
   8   6   2  163.38    8.74
   5  -7  -2    0.46    0.54
   5  -7  -2   -0.31    0.50
  -5   7   2   -0.11    0.45
  -5   7   2    0.32    0.51
  -5   7   2   -0.06    0.40
   4  -7  -2   47.25    3.39
   4  -7  -2   48.72    4.20
   4  -7  -2   49.44    3.79
  -4   7   2   55.29    3.61
  -4   7   2   55.56    3.63
  -4   7   2   50.25    3.60
   3  -7  -2  266.39   15.60
   3  -7  -2  261.71   15.27
   3  -7  -2  259.31   16.02
  -3   7   2  277.53   15.30
  -3   7   2  269.52   15.23
  -3   7   2  286.48   15.33
  -3   7   2  231.28   16.65
   2  -7  -2   23.63    2.68
   2  -7  -2   24.95    2.52
   2  -7  -2   25.28    2.31
  -2   7   2   22.34    2.94
  -2   7   2   28.79    2.27
  -2   7   2   26.76    2.24
  -2   7   2   26.03    2.11
   1  -7  -2  728.48   42.32
   1  -7  -2  714.88   41.90
   1  -7  -2  773.26   42.18
  -1   7   2  761.90   41.52
  -1   7   2  769.21   41.78
  -1   7   2  791.90   42.97
   0  -7  -2   34.45    3.15
   0  -7  -2   29.27    3.10
   0  -7  -2   35.29    2.97
   0   7   2   34.68    2.55
   0   7   2   36.86    2.59
   0   7   2   35.87    2.86
   0   7   2   37.72    3.42
  -1  -7  -2    9.21    1.90
  -1  -7  -2   10.42    2.15
  -1  -7  -2    8.09    1.56
  -1  -7  -2   11.07    1.92
   1   7   2    8.58    1.52
   1   7   2    8.79    1.29
   1   7   2   13.95    1.63
   1   7   2   10.72    1.95
  -2  -7  -2   27.97    2.55
  -2  -7  -2   24.58    2.47
  -2  -7  -2   25.60    2.73
  -2  -7  -2   29.27    2.92
   2   7   2   33.41    3.19
   2   7   2   28.66    2.79
   2   7   2   26.83    2.31
   2   7   2   26.23    2.42
  -3  -7  -2  115.28    8.20
  -3  -7  -2  121.03    7.83
  -3  -7  -2  124.74    7.76
   3   7   2  111.45    8.05
   3   7   2  114.38    8.17
   3   7   2  132.03    8.66
   3   7   2  123.48    7.51
   3   7   2  127.35    7.85
  -4  -7  -2  303.58   16.28
  -4  -7  -2  277.06   16.25
  -4  -7  -2  269.20   16.82
   4   7   2  277.59   16.69
   4   7   2  273.55   17.27
   4   7   2  272.49   16.24
   4   7   2  275.99   15.81
   4   7   2  240.95   16.46
  -5  -7  -2  174.52   10.41
  -5  -7  -2  171.17   10.39
  -5  -7  -2  149.61   10.84
   5   7   2  161.37    9.68
   5   7   2  166.57   10.80
   5   7   2  161.21   10.68
   5   7   2  163.54   11.23
  -6  -7  -2   10.96    2.20
   6   7   2   13.21    2.20
   6   7   2   13.66    2.24
  -7  -7  -2    2.39    1.15
  -7  -7  -2    1.24    0.90
   7   7   2    0.66    0.67
   7   7   2    2.08    1.38
   5  -8  -2    1.44    0.69
  -5   8   2    1.70    0.49
  -5   8   2    1.50    0.47
   4  -8  -2   64.79    5.01
  -4   8   2   71.53    4.32
  -4   8   2   67.72    4.40
  -4   8   2   67.78    4.33
   3  -8  -2   34.15    3.09
   3  -8  -2   35.90    3.43
   3  -8  -2   33.45    2.62
  -3   8   2   38.53    2.74
  -3   8   2   38.61    2.75
  -3   8   2   39.28    2.90
   2  -8  -2    1.74    1.04
   2  -8  -2    1.19    0.93
   2  -8  -2    1.10    0.64
  -2   8   2    2.14    0.74
  -2   8   2    0.61    0.61
  -2   8   2    0.63    0.87
  -2   8   2    0.68    0.54
   1  -8  -2    1.75    1.10
   1  -8  -2    0.22    0.59
   1  -8  -2    0.24    0.72
  -1   8   2    0.62    0.55
  -1   8   2    0.55    0.69
  -1   8   2    0.88    0.88
  -1   8   2    0.26    0.54
   0  -8  -2  287.77   16.57
   0  -8  -2  282.02   16.77
   0  -8  -2  254.54   16.68
   0   8   2  302.56   17.87
   0   8   2  279.54   16.01
   0   8   2  284.43   15.94
   0   8   2  279.29   16.39
  -1  -8  -2   63.91    5.08
  -1  -8  -2   66.16    5.12
  -1  -8  -2   64.46    4.89
   1   8   2   63.13    4.44
   1   8   2   69.39    4.89
   1   8   2   60.78    4.31
   1   8   2   66.36    5.35
  -2  -8  -2  157.32   10.39
  -2  -8  -2  159.56   10.49
   2   8   2  178.41   11.05
   2   8   2  161.72    9.70
   2   8   2  161.32    9.94
   2   8   2  157.51   10.29
  -3  -8  -2    0.55    0.71
  -3  -8  -2    1.17    0.87
   3   8   2    1.10    1.10
   3   8   2    0.65    0.66
   3   8   2   -0.43    0.74
   3   8   2    1.30    1.07
   3   8   2    0.66    0.79
  -4  -8  -2    8.01    1.84
  -4  -8  -2   12.52    1.81
   4   8   2    8.76    2.01
   4   8   2   10.12    1.50
   4   8   2    7.11    1.78
   4   8   2    9.72    1.99
  -5  -8  -2    4.41    1.10
  -5  -8  -2    5.52    1.47
   5   8   2    4.48    1.44
   5   8   2    4.30    1.28
   5   8   2    5.43    0.97
  -6  -8  -2   56.00    3.85
  -6  -8  -2   54.26    4.53
   6   8   2   54.58    4.26
   6   8   2   47.43    4.18
  -7  -8  -2    0.02    0.46
  -7  -8  -2    0.85    0.77
   7   8   2    0.50    0.60
   7   8   2    0.46    0.69
   4  -9  -2    0.51    0.52
   4  -9  -2    1.03    0.51
  -4   9   2    2.36    0.52
  -4   9   2    1.78    0.53
   3  -9  -2    2.75    1.37
   3  -9  -2    4.32    1.22
  -3   9   2    4.83    0.97
  -3   9   2    3.65    0.72
  -3   9   2    4.73    0.86
   2  -9  -2    3.56    0.75
   2  -9  -2    1.88    1.06
   2  -9  -2    2.88    1.10
  -2   9   2    3.61    0.78
  -2   9   2    4.44    1.03
  -2   9   2    3.99    0.86
   1  -9  -2   12.81    2.20
   1  -9  -2   11.82    1.71
   1  -9  -2   11.85    2.17
  -1   9   2   10.45    1.60
  -1   9   2   13.77    1.65
  -1   9   2    7.75    1.21
  -1   9   2   11.47    2.42
   0  -9  -2  376.45   21.33
   0  -9  -2  375.24   21.62
   0  -9  -2  354.49   21.61
   0   9   2  346.59   21.22
   0   9   2  370.01   20.76
   0   9   2  399.57   21.00
   0   9   2  364.98   22.20
  -1  -9  -2    6.52    1.37
  -1  -9  -2    3.72    1.21
  -1  -9  -2    7.09    1.64
   1   9   2    7.38    1.22
   1   9   2    6.54    1.46
   1   9   2    5.99    1.73
   1   9   2    4.59    1.19
  -2  -9  -2   81.38    5.96
  -2  -9  -2   76.37    5.95
   2   9   2   89.20    6.62
   2   9   2   87.17    5.68
   2   9   2   79.33    5.29
   2   9   2   74.68    5.81
  -3  -9  -2    2.34    1.44
   3   9   2    2.06    0.98
  -4  -9  -2   17.48    2.63
   4   9   2   26.90    2.90
   4   9   2   27.39    2.24
   4   9   2   26.40    2.62
   4   9   2   25.40    3.14
  -5  -9  -2   18.78    2.63
   5   9   2   18.60    1.79
   5   9   2   22.84    2.52
   5   9   2   20.78    4.18
  -6  -9  -2    2.29    0.86
   6   9   2    1.23    0.78
   6   9   2    1.64    0.74
   2 -10  -2    8.60    1.42
   2 -10  -2    5.29    1.03
  -2  10   2    8.93    1.08
  -2  10   2    6.95    1.11
  -2  10   2    7.81    1.09
   1 -10  -2   21.73    2.16
   1 -10  -2   23.70    3.35
   1 -10  -2   14.96    2.78
   1 -10  -2   23.50    2.37
  -1  10   2   22.89    2.01
  -1  10   2   25.59    1.99
  -1  10   2   23.86    2.29
   0 -10  -2    4.38    1.27
   0 -10  -2    1.78    0.70
   0 -10  -2    5.28    2.00
   0  10   2    2.65    0.94
   0  10   2    2.18    0.81
   0  10   2    4.06    0.89
  -1 -10  -2   34.23    3.25
  -1 -10  -2   39.59    3.22
   1  10   2   37.40    3.30
   1  10   2   38.75    3.05
   1  10   2   35.53    2.78
  -2 -10  -2   90.22    6.24
   2  10   2   92.86    5.74
   2  10   2   87.42    6.00
   2  10   2   91.11    6.32
   3  10   2   14.36    1.64
   3  10   2   11.69    2.04
   3  10   2   14.73    2.01
  -4 -10  -2   31.26    2.90
   4  10   2   28.69    2.85
   4  10   2   31.44    2.31
  -5 -10  -2    2.53    0.79
  -5 -10  -2    3.88    1.10
   5  10   2    3.98    1.03
   5  10   2    1.83    0.79
   1 -11  -2   20.25    1.86
  -1  11   2   22.66    1.65
  -1  11   2   19.90    1.81
   0 -11  -2   63.61    4.58
   0 -11  -2   71.80    5.02
   0  11   2   69.45    4.23
   0  11   2   65.13    4.52
  -1 -11  -2   41.29    2.74
   1  11   2   37.77    3.03
   1  11   2   37.20    2.92
   1  11   2   43.52    3.24
  -2 -11  -2    0.16    0.41
   2  11   2   -0.13    0.54
   2  11   2    0.11    0.49
   2  11   2    0.52    0.77
  -3 -11  -2   28.44    2.31
   3  11   2   26.00    1.96
   3  11   2   24.39    2.37
  -4 -11  -2   35.79    2.72
  -4 -11  -2   40.10    3.25
   4  11   2   34.41    2.29
   4  11   2   35.69    2.84
   3  11  -3   -0.64    0.40
   3  11  -3    0.01    0.40
  -3 -11   3   -0.06    0.68
   2  11  -3   11.76    1.33
   2  11  -3   14.06    2.35
   2  11  -3   10.25    1.62
  -2 -11   3   10.88    1.51
  -2 -11   3    8.41    1.73
   1  11  -3   25.97    3.18
   1  11  -3   30.39    2.14
   1  11  -3   28.46    2.31
  -1 -11   3   26.95    2.98
  -1 -11   3   22.11    2.34
  -1 -11   3   25.57    2.28
   0  11  -3   52.47    3.36
   0  11  -3   46.30    3.09
   0 -11   3   51.17    4.06
   0 -11   3   44.83    3.37
   0 -11   3   41.21    3.48
  -1  11  -3    5.66    0.80
   1 -11   3    5.34    0.91
   1 -11   3    6.86    1.35
   1 -11   3    6.39    1.26
   5  10  -3   17.10    1.43
   5  10  -3   17.64    1.88
  -5 -10   3   17.25    1.57
  -5 -10   3   17.15    2.21
   4  10  -3    0.83    0.69
   4  10  -3    0.74    0.79
  -4 -10   3    3.33    1.31
  -4 -10   3    1.63    0.61
   3  10  -3    5.11    1.22
   3  10  -3    4.94    1.01
   3  10  -3    4.41    1.18
  -3 -10   3    7.49    1.97
  -3 -10   3    4.78    1.31
  -3 -10   3    6.02    1.13
   2  10  -3   13.31    1.66
   2  10  -3    9.95    1.58
   2  10  -3   14.06    2.08
  -2 -10   3   12.93    2.15
  -2 -10   3   15.84    2.90
   1  10  -3   20.35    2.38
   1  10  -3   21.49    2.73
   1  10  -3   23.70    2.03
  -1 -10   3   24.12    3.09
  -1 -10   3   19.72    2.27
  -1 -10   3   24.42    3.52
   0  10  -3  249.90   14.50
   0  10  -3  248.96   13.68
   0  10  -3  205.89   14.65
   0 -10   3  254.09   14.77
   0 -10   3  251.21   15.21
   0 -10   3  226.12   14.17
  -1  10  -3   22.13    1.90
  -1  10  -3   23.67    2.00
   1 -10   3   23.51    2.63
   1 -10   3   22.22    2.60
  -2  10  -3   -0.03    0.43
  -2  10  -3    0.78    0.81
   2 -10   3    1.21    0.92
   2 -10   3   -0.52    0.62
   6   9  -3   17.30    1.87
  -6  -9   3   18.42    1.81
   5   9  -3    0.16    0.66
   5   9  -3    0.17    0.45
  -5  -9   3   -0.07    0.57
  -5  -9   3    0.41    1.00
   4   9  -3    0.59    0.64
   4   9  -3    0.62    0.76
   4   9  -3    0.92    0.77
  -4  -9   3    0.40    0.65
  -4  -9   3    1.49    1.20
  -4  -9   3    1.17    1.79
   3   9  -3    0.20    0.61
   3   9  -3   -0.45    0.60
   3   9  -3    0.31    0.80
   3   9  -3    1.47    1.12
  -3  -9   3    0.30    1.06
  -3  -9   3    1.14    0.73
  -3  -9   3   -1.04    0.74
   2   9  -3  222.34   15.13
   2   9  -3  210.98   13.30
  -2  -9   3  250.89   16.71
   1   9  -3   79.64    5.65
   1   9  -3   78.86    6.40
   1   9  -3   98.53    6.72
  -1  -9   3   82.94    6.65
  -1  -9   3   91.09    7.16
  -1  -9   3   83.12    6.15
   0   9  -3   15.55    2.97
   0   9  -3   15.36    2.21
   0   9  -3   18.79    1.86
   0   9  -3   21.74    1.93
   0  -9   3   11.96    3.19
  -1   9  -3   87.49    5.51
  -1   9  -3   86.55    5.56
   1  -9   3   85.15    6.91
   1  -9   3   92.68    6.25
   1  -9   3   91.63    6.75
  -2   9  -3    0.87    0.52
  -2   9  -3    1.53    0.66
   2  -9   3    0.76    0.91
   2  -9   3    3.55    1.37
   2  -9   3    4.22    1.47
  -3   9  -3   32.62    2.33
  -3   9  -3   34.73    2.34
   3  -9   3   34.85    3.30
   3  -9   3   29.77    2.76
  -4   9  -3    9.10    0.94
   4  -9   3    8.81    1.20
   4  -9   3    7.47    1.35
   6   8  -3   65.34    4.94
   6   8  -3   65.75    4.15
  -6  -8   3   68.00    4.91
   5   8  -3    5.01    1.04
   5   8  -3    4.75    1.29
   5   8  -3    4.85    1.31
  -5  -8   3    4.41    1.17
  -5  -8   3    8.16    2.02
   4   8  -3  268.51   15.98
   4   8  -3  277.18   17.79
   4   8  -3  259.40   17.46
   4   8  -3  274.84   16.37
  -4  -8   3  273.24   16.54
  -4  -8   3  295.04   19.66
   3   8  -3  264.73   16.74
   3   8  -3  283.26   17.31
   3   8  -3  277.54   16.55
   3   8  -3  291.76   16.21
  -3  -8   3  278.84   16.63
  -3  -8   3  281.37   17.47
   2   8  -3  190.60   11.36
   2   8  -3  173.49   11.81
   2   8  -3  205.96   11.70
   2   8  -3  205.38   12.42
  -2  -8   3  193.65   12.01
  -2  -8   3  191.09   11.67
  -2  -8   3  187.54   12.55
   1   8  -3   81.34    5.34
   1   8  -3   79.68    5.78
   1   8  -3   84.64    5.48
   1   8  -3   86.86    6.48
  -1  -8   3   91.10    6.64
  -1  -8   3   83.34    6.16
  -1  -8   3   74.88    5.36
   0   8  -3   15.04    1.68
   0   8  -3   12.08    1.52
   0  -8   3   13.16    2.21
   0  -8   3   11.48    1.24
   0  -8   3   12.17    2.33
  -1   8  -3  125.94    8.73
  -1   8  -3  139.24    8.03
  -1   8  -3  149.59    8.97
   1  -8   3  137.09    8.75
   1  -8   3  137.90    9.44
   1  -8   3  126.34    9.57
  -2   8  -3  369.86   18.95
   2  -8   3  327.81   20.36
   2  -8   3  330.20   20.58
   2  -8   3  318.08   19.55
  -3   8  -3   66.04    3.99
  -3   8  -3   63.69    4.07
   3  -8   3   54.01    4.99
   3  -8   3   60.61    4.57
  -4   8  -3  139.33    7.85
  -4   8  -3  142.46    7.89
   4  -8   3  134.89    8.91
   4  -8   3  122.48    8.25
  -5   8  -3    0.05    0.35
   5  -8   3    0.56    0.56
   5  -8   3   -0.22    0.41
   7   7  -3   29.26    2.63
  -7  -7   3   30.73    2.80
   6   7  -3   70.96    4.92
   6   7  -3   64.25    5.04
   6   7  -3   62.39    4.22
  -6  -7   3   59.07    4.93
   5   7  -3  224.07   13.00
   5   7  -3  213.38   13.10
   5   7  -3  232.59   14.88
   5   7  -3  211.13   14.36
   5   7  -3  204.64   13.09
  -5  -7   3  214.68   13.43
  -5  -7   3  202.95   13.65
  -5  -7   3  203.69   13.68
   4   7  -3  170.46    9.92
   4   7  -3  157.96   11.01
   4   7  -3  163.77   10.55
   4   7  -3  159.83   10.28
  -4  -7   3  156.00   11.11
  -4  -7   3  158.18   10.89
  -4  -7   3  167.49   10.53
   3   7  -3  287.81   15.70
   3   7  -3  274.18   16.72
   3   7  -3  238.05   17.89
   3   7  -3  283.26   16.02
  -3  -7   3  260.70   16.09
   2   7  -3  338.27   21.17
   2   7  -3  381.59   20.76
   2   7  -3  396.18   20.99
   2   7  -3  389.16   21.73
  -2  -7   3  335.72   21.01
  -2  -7   3  368.40   22.04
  -2  -7   3  364.33   21.37
   1   7  -3   40.24    3.81
   1   7  -3   55.94    4.13
   1   7  -3   52.88    3.49
   1   7  -3   50.97    3.51
  -1  -7   3   51.11    4.06
  -1  -7   3   44.25    3.54
  -1  -7   3   50.83    4.43
   0   7  -3   90.05    6.06
   0   7  -3   89.51    5.38
   0  -7   3   87.21    6.56
   0  -7   3   84.79    5.97
  -1   7  -3   65.50    3.93
  -1   7  -3   61.02    4.61
   1  -7   3   57.90    5.23
  -2   7  -3  176.84    9.85
  -2   7  -3  157.23   10.49
   2  -7   3  162.86   11.41
   2  -7   3  181.81   11.36
   2  -7   3  177.16   10.52
   3  -7   3    7.31    1.55
   3  -7   3    9.80    1.59
   3  -7   3    7.11    1.84
  -4   7  -3   40.16    3.19
  -4   7  -3   45.69    3.07
   4  -7   3   40.11    3.32
   4  -7   3   44.64    4.08
   4  -7   3   47.79    3.56
  -5   7  -3   26.16    2.01
  -5   7  -3   25.41    1.86
   5  -7   3   20.04    1.99
   5  -7   3   22.73    2.15
   5  -7   3   20.48    2.42
   7   6  -3    0.17    0.66
  -7  -6   3    1.40    0.93
  -7  -6   3   -0.49    0.50
   6   6  -3  100.88    7.05
   6   6  -3  100.47    6.17
   6   6  -3  101.73    6.83
  -6  -6   3   94.39    7.04
  -6  -6   3   94.20    6.29
   5   6  -3   90.12    7.54
   5   6  -3  100.05    6.96
   5   6  -3   99.13    6.96
   5   6  -3  104.99    7.25
   5   6  -3  106.66    6.54
  -5  -6   3   97.17    7.15
  -5  -6   3  100.95    7.78
  -5  -6   3  103.38    6.52
   4   6  -3    0.71    0.83
   4   6  -3    2.71    0.87
   4   6  -3    0.84    0.87
   4   6  -3   -0.24    0.71
  -4  -6   3    0.10    0.70
  -4  -6   3   -0.53    0.62
  -4  -6   3    0.41    1.05
   3   6  -3   22.69    2.07
   3   6  -3   21.37    2.61
   3   6  -3   23.33    2.23
   3   6  -3   22.92    2.46
  -3  -6   3   21.35    2.32
  -3  -6   3   22.14    3.28
   2   6  -3   10.84    1.46
   2   6  -3    6.35    1.41
   2   6  -3    8.72    1.64
   2   6  -3    8.10    1.26
  -2  -6   3    9.47    1.59
  -2  -6   3    8.52    1.72
  -1  -6   3 1541.80   92.75
  -1  -6   3 1799.22   93.81
  -1  -6   3 1773.79   93.16
   0   6  -3   38.71    3.03
   0   6  -3   37.91    2.48
   0  -6   3   50.84    6.82
   0  -6   3   34.89    3.00
  -1   6  -3  343.16   18.86
  -1   6  -3  368.84   19.63
   1  -6   3  322.90   19.40
   1  -6   3  327.83   20.06
  -2   6  -3  151.29    9.23
  -2   6  -3  150.27    8.88
   2  -6   3  143.06    9.99
   2  -6   3  129.78    9.23
   2  -6   3  153.80    9.11
   2  -6   3  163.52    9.89
  -3   6  -3    3.83    0.86
  -3   6  -3    3.55    1.10
   3  -6   3    5.54    1.19
   3  -6   3    5.84    1.69
   4  -6   3    4.85    1.32
   4  -6   3    6.59    1.35
   4  -6   3    6.02    1.69
  -5   6  -3   16.90    1.86
  -5   6  -3   15.20    1.74
   5  -6   3   14.40    2.36
   5  -6   3   12.60    1.83
   5  -6   3   16.43    2.05
  -6   6  -3   16.76    1.60
  -6   6  -3   16.72    1.58
   6  -6   3   19.78    1.77
   6  -6   3   19.54    1.83
   6  -6   3   18.64    2.04
   8   5  -3    6.89    0.91
  -8  -5   3    8.71    0.94
  -8  -5   3    8.44    1.34
   7   5  -3    0.26    0.71
  -7  -5   3    0.19    0.81
  -7  -5   3    0.32    0.68
   6   5  -3  100.61    7.37
   6   5  -3   91.29    8.08
   6   5  -3  112.79    7.11
   6   5  -3  113.35    7.71
  -6  -5   3  111.87    7.09
  -6  -5   3  107.06    7.60
   5   5  -3  282.47   16.85
   5   5  -3  308.55   16.46
   5   5  -3  261.12   16.80
   5   5  -3  287.44   17.13
   5   5  -3  278.47   17.75
  -5  -5   3  289.50   17.24
  -5  -5   3  258.12   17.73
  -5  -5   3  306.83   16.66
  -5  -5   3  284.17   17.00
   4   5  -3  168.01   11.23
   4   5  -3  168.74   10.51
   4   5  -3  161.03   10.69
   4   5  -3  174.30   10.20
  -4  -5   3  178.86   10.34
  -4  -5   3  172.17   10.55
  -4  -5   3  182.08   11.75
  -4  -5   3  169.60   10.81
   3   5  -3  275.71   16.82
   3   5  -3  263.61   17.23
   3   5  -3  324.16   19.33
   3   5  -3  318.58   17.14
  -3  -5   3  311.77   17.71
  -3  -5   3  325.84   17.10
  -3  -5   3  267.78   18.21
  -2  -5   3 1537.33  110.64
   1   5  -3   19.56    1.90
   1   5  -3   19.25    1.50
  -1  -5   3   17.52    2.47
   0   5  -3  370.91   21.44
   0   5  -3  410.55   20.97
   0  -5   3  360.31   22.18
  -1   5  -3   31.20    2.09
   1  -5   3   36.17    3.30
  -2   5  -3   78.39    5.05
  -2   5  -3   95.62    5.68
  -3   5  -3  160.31    9.75
   3  -5   3  160.63   10.52
   3  -5   3  175.77   10.20
   3  -5   3  187.10   10.88
  -4   5  -3   14.37    1.52
   4  -5   3   15.49    1.99
   4  -5   3   16.94    2.49
   4  -5   3   13.05    2.15
  -5   5  -3   36.97    2.85
   5  -5   3   38.41    3.06
   5  -5   3   32.80    3.34
   5  -5   3   35.62    3.39
  -6   5  -3   55.38    3.90
   6  -5   3   54.87    3.81
   6  -5   3   50.92    4.05
   6  -5   3   53.16    4.22
   7  -5   3    6.13    1.01
   7  -5   3    5.31    0.99
   8   4  -3   -0.02    0.31
  -8  -4   3    0.89    0.60
  -8  -4   3    0.15    0.61
   7   4  -3  383.41   21.34
  -7  -4   3  363.45   21.62
  -7  -4   3  357.93   21.06
   6   4  -3  262.54   16.51
   6   4  -3  271.39   16.40
   6   4  -3  291.26   15.66
   6   4  -3  254.94   17.35
  -6  -4   3  281.60   16.87
  -6  -4   3  250.11   16.73
  -6  -4   3  316.14   16.42
   5   4  -3   12.21    1.90
   5   4  -3   14.00    2.14
   5   4  -3   14.99    2.72
  -5  -4   3   13.58    2.82
  -5  -4   3   18.37    3.29
  -5  -4   3   13.23    1.32
  -5  -4   3   13.90    2.33
  -5  -4   3   12.26    2.57
   4   4  -3  132.54    7.95
   4   4  -3  114.60    8.02
   4   4  -3  133.71    7.64
   4   4  -3  110.48    8.12
   4   4  -3  125.21    8.57
  -4  -4   3  142.74    9.39
  -4  -4   3  140.07    8.07
  -4  -4   3  121.86    8.08
  -4  -4   3  116.10    8.12
   3   4  -3   29.44    2.85
  -3  -4   3   34.83    2.79
  -3  -4   3   30.92    2.57
   2   4  -3   88.50    6.07
  -2  -4   3   93.47    6.15
  -2  -4   3   97.47    5.69
   0   4  -3   43.28    2.48
   0   4  -3   36.80    2.61
   0  -4   3   33.13    3.00
   1  -4   3  828.47   46.05
  -2   4  -3  421.39   22.76
  -2   4  -3  394.97   22.26
  -3   4  -3   70.63    4.75
   3  -4   3   66.57    5.02
   3  -4   3   73.94    5.76
  -4   4  -3   64.53    3.94
   4  -4   3   60.04    4.57
   4  -4   3   56.20    4.60
   4  -4   3   55.59    4.43
   4  -4   3   58.33    4.18
  -5   4  -3  438.10   27.44
  -5   4  -3  494.39   26.98
  -5   4  -3  506.39   26.82
   5  -4   3  517.81   27.73
   5  -4   3  440.71   27.32
   5  -4   3  484.63   27.76
   5  -4   3  495.93   27.19
  -6   4  -3    3.02    0.80
  -6   4  -3    2.82    0.89
   6  -4   3    5.84    1.46
   6  -4   3    3.67    0.92
   6  -4   3    3.64    1.21
   6  -4   3    4.94    1.16
  -7   4  -3    0.61    0.51
  -7   4  -3    0.47    0.58
   7  -4   3    0.99    0.57
   7  -4   3    1.78    0.81
   8   3  -3   53.58    3.40
  -8  -3   3   46.34    3.79
  -8  -3   3   51.39    3.62
   7   3  -3   -0.05    0.65
   7   3  -3    0.12    0.49
  -7  -3   3    1.95    0.95
  -7  -3   3    0.58    0.92
  -7  -3   3    1.78    0.60
   6   3  -3    1.46    1.26
   6   3  -3    1.69    1.03
   6   3  -3    2.45    1.04
  -6  -3   3    1.44    1.21
  -6  -3   3    1.54    0.89
  -6  -3   3    1.03    0.96
  -6  -3   3    1.07    0.64
   5   3  -3  491.55   29.20
   5   3  -3  517.45   28.44
   5   3  -3  499.70   28.51
   5   3  -3  523.97   27.87
   5   3  -3  497.33   28.21
  -5  -3   3  477.78   27.82
  -5  -3   3  502.97   28.24
  -5  -3   3  501.23   28.73
  -5  -3   3  514.14   27.59
  -5  -3   3  473.35   28.77
   4   3  -3  189.25   10.93
   4   3  -3  204.15   11.26
   4   3  -3  183.20   11.82
   4   3  -3  186.92   11.43
  -4  -3   3  193.65   11.21
  -4  -3   3  181.02   11.52
  -4  -3   3  194.49   12.07
  -4  -3   3  177.32   11.50
   3   3  -3  384.29   22.16
   3   3  -3  400.91   21.64
  -3  -3   3  398.10   21.76
  -3  -3   3  363.08   21.83
   2   3  -3 3930.97  215.08
  -2  -3   3 3837.41  231.46
  -1  -3   3 2607.22  154.83
   0   3  -3   47.49    3.02
   0  -3   3   48.19    3.44
   0  -3   3   51.13    3.34
  -2   3  -3    5.55    0.72
   2  -3   3    5.46    1.11
   2  -3   3    5.89    0.95
  -3   3  -3   40.06    2.53
  -3   3  -3   40.32    2.97
   3  -3   3   39.60    2.77
  -4   3  -3   71.74    4.32
   4  -3   3   68.02    4.62
   4  -3   3   67.62    4.00
   4  -3   3   63.45    5.02
  -5   3  -3   87.54    5.58
  -5   3  -3   91.91    5.71
   5  -3   3   88.77    5.89
   5  -3   3   84.58    6.28
   5  -3   3   86.49    6.42
   5  -3   3   92.37    5.18
  -6   3  -3  220.69   13.29
   6  -3   3  249.68   15.02
   6  -3   3  217.15   13.34
   6  -3   3  228.71   14.01
  -7   3  -3   40.76    3.32
  -7   3  -3   47.30    3.47
  -7   3  -3   48.92    3.30
   7  -3   3   48.80    3.38
   7  -3   3   50.46    3.85
   7  -3   3   50.05    3.65
   8   2  -3    0.91    0.47
  -8  -2   3    1.14    0.70
  -8  -2   3    0.34    1.24
   7   2  -3    1.01    0.83
   7   2  -3    0.97    0.66
  -7  -2   3    0.34    0.77
  -7  -2   3    0.97    0.67
  -7  -2   3    1.36    1.10
   6   2  -3  212.30   12.59
  -6  -2   3  183.08   13.07
  -6  -2   3  216.10   12.53
  -6  -2   3  193.86   12.06
  -6  -2   3  210.01   12.94
  -6  -2   3  212.71   11.82
   5   2  -3  112.30    6.45
   5   2  -3   92.61    7.43
   5   2  -3  105.86    7.03
   5   2  -3  103.93    6.89
  -5  -2   3  107.19    6.30
  -5  -2   3  112.36    6.93
  -5  -2   3  107.21    6.56
  -5  -2   3   94.35    7.30
  -5  -2   3  104.69    7.25
   4   2  -3   85.30    6.21
   4   2  -3   86.36    6.10
   4   2  -3   95.08    5.72
  -4  -2   3   89.86    5.44
  -4  -2   3   82.84    6.03
   3   2  -3  509.52   27.93
   3   2  -3  497.49   28.41
  -3  -2   3  517.54   27.73
  -3  -2   3  489.45   28.24
  -3  -2   3  506.82   27.91
   2   2  -3    5.48    1.01
   2   2  -3    8.10    0.97
  -2  -2   3    6.67    1.05
  -1  -2   3 5181.87  292.21
   0  -2   3 2177.12  120.24
   0  -2   3 2074.40  115.53
  -3   2  -3  636.49   35.18
   3  -2   3  655.23   35.41
  -4   2  -3    3.33    0.93
  -4   2  -3    6.39    0.93
   4  -2   3    3.90    0.69
   4  -2   3    3.12    1.14
   4  -2   3    4.91    1.04
  -5   2  -3   97.63    6.55
  -5   2  -3   99.29    6.25
  -5   2  -3   95.53    6.84
  -5   2  -3  100.35    6.20
   5  -2   3  106.46    6.56
   5  -2   3  106.52    7.10
   5  -2   3  103.13    5.89
   5  -2   3   91.30    6.88
  -6   2  -3  274.82   16.11
  -6   2  -3  257.07   17.03
  -6   2  -3  307.63   16.49
  -6   2  -3  271.54   16.54
   6  -2   3  303.27   15.78
   6  -2   3  280.26   17.05
   6  -2   3  288.60   17.18
   6  -2   3  285.00   16.48
  -7   2  -3   55.56    3.76
  -7   2  -3   52.78    3.96
  -7   2  -3   51.09    4.02
   7  -2   3   59.76    4.55
   7  -2   3   56.22    3.93
   7  -2   3   58.58    4.41
   7  -2   3   55.13    4.08
  -8   2  -3   19.91    1.69
  -8   2  -3   20.61    1.73
   8  -2   3   22.02    1.96
   8  -2   3   19.75    1.68
   8   1  -3    9.52    1.01
  -8  -1   3    6.18    1.16
  -8  -1   3    9.54    0.92
   7   1  -3  179.53   10.50
  -7  -1   3  175.43   10.96
  -7  -1   3  197.97   11.53
  -7  -1   3  154.20   10.56
  -7  -1   3  188.96   10.45
   6   1  -3  299.38   16.69
   6   1  -3  249.94   16.09
   6   1  -3  303.68   16.61
  -6  -1   3  283.88   16.34
  -6  -1   3  300.91   16.09
  -6  -1   3  268.90   17.01
  -6  -1   3  281.80   17.64
  -6  -1   3  272.57   16.62
   5   1  -3   -0.01    0.68
   5   1  -3    0.52    0.68
   5   1  -3    1.17    0.80
  -5  -1   3    0.58    0.86
  -5  -1   3    1.28    0.68
  -5  -1   3    0.40    0.77
  -5  -1   3    0.56    0.67
  -5  -1   3    1.13    0.55
   4   1  -3   67.73    5.13
   4   1  -3   65.50    5.23
  -4  -1   3   79.88    5.38
  -4  -1   3   76.34    4.64
   3   1  -3  651.11   33.13
   3   1  -3  563.72   33.47
  -3  -1   3  591.35   33.00
  -3  -1   3  595.49   32.90
   2   1  -3   94.00    5.93
   2   1  -3   95.10    5.68
  -2  -1   3  100.05    5.79
  -1  -1   3 1950.82  117.29
   0  -1   3 1225.49   69.51
   0  -1   3 1317.86   69.74
   2  -1   3 2100.81  107.23
   2  -1   3 1807.65  111.66
  -3   1  -3   37.19    2.72
  -3   1  -3   39.90    2.46
   3  -1   3   39.41    2.62
   4  -1   3 1165.27   63.46
  -5   1  -3    1.54    0.63
  -5   1  -3    0.67    0.66
   5  -1   3    1.10    0.98
   5  -1   3    0.68    0.63
   5  -1   3    0.29    0.84
  -6   1  -3  141.61    9.02
  -6   1  -3  128.42    9.41
  -6   1  -3  146.44    8.85
  -6   1  -3  140.38    8.57
   6  -1   3  145.85    9.61
   6  -1   3  153.57    9.67
   6  -1   3  147.71    8.38
   6  -1   3  145.14    8.94
  -7   1  -3   24.46    2.39
  -7   1  -3   24.29    2.14
  -7   1  -3   23.82    2.44
   7  -1   3   27.03    1.82
   7  -1   3   27.24    2.89
   7  -1   3   22.21    2.24
   7  -1   3   27.82    2.93
  -8   1  -3    3.90    1.01
  -8   1  -3    3.99    0.90
  -8   1  -3    4.65    0.85
   8  -1   3    7.13    1.24
   8  -1   3    3.80    0.75
   8   0  -3    1.04    0.44
  -8   0   3    0.28    0.53
  -8   0   3    1.18    0.52
   7   0  -3   25.96    2.09
  -7   0   3   24.30    2.54
  -7   0   3   24.89    3.10
  -7   0   3   22.21    2.28
  -7   0   3   23.96    2.16
   6   0  -3  448.55   25.22
   6   0  -3  451.83   25.54
   6   0  -3  466.33   25.72
  -6   0   3  418.93   25.36
  -6   0   3  415.21   26.70
  -6   0   3  462.35   25.79
  -6   0   3  465.59   25.18
  -6   0   3  473.84   26.23
   5   0  -3   10.27    2.80
   5   0  -3    9.35    1.37
   5   0  -3   11.65    1.82
   5   0  -3    7.86    1.48
  -5   0   3   11.75    2.12
  -5   0   3    8.87    1.56
  -5   0   3    8.89    1.42
  -5   0   3    7.37    1.06
  -5   0   3    8.45    1.95
   4   0  -3   53.78    4.36
  -4   0   3   54.62    3.70
  -4   0   3   57.64    3.64
   3   0  -3 1102.66   60.16
   2   0  -3   91.04    5.76
   2   0  -3   89.76    5.51
  -2   0   3   96.44    5.87
  -2   0   3   95.64    5.43
   1   0  -3   35.69    2.45
  -1   0   3   35.44    2.50
  -1   0   3   41.03    2.33
   0   0   3 1528.07   83.69
  -1   0  -3   34.08    2.06
   1   0   3   35.33    2.27
  -2   0  -3   13.37    1.13
   2   0   3   15.23    1.07
   2   0   3   12.29    1.04
   2   0   3   16.45    1.28
   3   0   3  764.78   58.22
   3   0   3  657.19   40.53
  -4   0  -3  417.62   24.98
  -4   0  -3  462.40   24.60
   4   0   3  451.28   24.69
  -5   0  -3   26.08    3.83
  -5   0  -3   26.03    2.68
   5   0   3   27.78    3.00
   5   0   3   28.18    2.35
   5   0   3   32.09    3.00
   5   0   3   27.13    2.16
  -6   0  -3   14.16    1.83
  -6   0  -3   13.36    2.06
  -6   0  -3   13.26    1.65
   6   0   3   14.28    2.02
   6   0   3   16.41    2.74
   6   0   3   16.47    2.59
   6   0   3   18.27    1.84
  -7   0  -3    3.26    0.83
  -7   0  -3    4.35    1.51
  -7   0  -3    4.55    1.13
  -7   0  -3    4.38    1.17
   7   0   3    5.76    1.20
   7   0   3    5.17    1.45
   7   0   3    4.21    0.73
   7   0   3    3.56    1.26
  -8   0  -3    3.91    1.02
  -8   0  -3    3.60    0.98
   8   0   3    3.77    0.79
   8   0   3    4.84    1.04
   8   0   3    4.16    0.47
   8  -1  -3   22.41    1.58
  -8   1   3   22.38    1.65
  -8   1   3   19.94    1.85
   7  -1  -3  124.59    6.76
  -7   1   3  120.86    6.90
  -7   1   3   99.46    7.11
  -7   1   3   92.13    7.51
   6  -1  -3    7.90    1.54
   6  -1  -3    7.69    1.17
  -6   1   3    6.07    1.34
  -6   1   3    6.75    1.13
  -6   1   3    3.98    1.59
  -6   1   3    6.93    1.36
   5  -1  -3  457.12   24.12
   5  -1  -3  418.34   23.48
   5  -1  -3  433.76   23.91
   5  -1  -3  376.03   25.12
  -5   1   3  439.67   23.47
  -5   1   3  439.90   24.03
  -5   1   3  412.83   23.66
  -5   1   3  390.86   24.29
  -5   1   3  404.71   24.83
   4  -1  -3    2.99    0.87
  -4   1   3    1.90    0.79
  -4   1   3    0.45    0.50
  -4   1   3    0.66    0.58
   3  -1  -3  545.19   30.62
   2  -1  -3 3048.08  171.48
  -2   1   3 2880.72  163.55
   1  -1  -3 2042.27  112.42
  -1   1   3 1806.03  105.90
   0  -1  -3 1377.55   77.63
   0   1   3 1197.43   70.62
  -2  -1  -3  119.29    6.41
  -2  -1  -3  107.65    6.49
   2   1   3  109.09    6.33
   3   1   3  786.99   46.37
  -4  -1  -3  492.48   27.66
  -4  -1  -3  460.83   28.02
   4   1   3  536.21   27.96
   4   1   3  511.87   27.98
  -5  -1  -3  101.32    6.01
  -5  -1  -3   84.61    6.57
  -5  -1  -3   84.01    6.23
  -5  -1  -3   90.22    5.68
   5   1   3   93.51    5.96
   5   1   3   99.05    6.75
   5   1   3   93.16    6.57
   5   1   3   84.27    5.81
  -6  -1  -3    5.39    1.29
  -6  -1  -3    3.76    1.21
  -6  -1  -3    6.73    1.27
  -6  -1  -3    6.09    1.16
   6   1   3    5.42    1.75
   6   1   3    5.21    1.47
   6   1   3    3.34    0.92
  -7  -1  -3   14.58    2.01
  -7  -1  -3   15.75    2.02
  -7  -1  -3   16.32    2.71
  -7  -1  -3   17.67    2.45
   7   1   3   22.36    4.05
   7   1   3   16.96    2.18
   7   1   3   17.61    2.38
  -8  -1  -3    0.70    0.53
  -8  -1  -3    0.20    0.66
   8   1   3    0.20    0.46
   8   1   3    0.40    0.41
   8   1   3    1.48    0.70
   7  -2  -3    5.61    0.82
  -7   2   3    5.49    1.04
  -7   2   3    4.36    1.01
  -7   2   3    4.56    0.99
   6  -2  -3  126.98    7.83
   6  -2  -3  124.96    7.16
  -6   2   3  115.19    7.47
  -6   2   3  111.69    7.66
  -6   2   3  114.58    7.29
  -6   2   3  111.06    8.81
   5  -2  -3  639.56   33.99
   5  -2  -3  602.21   34.56
  -5   2   3  613.73   34.26
  -5   2   3  646.31   34.60
  -5   2   3  567.76   35.63
   4  -2  -3    4.05    1.20
   4  -2  -3    4.33    1.17
  -4   2   3    4.47    1.01
  -4   2   3    2.78    1.14
  -4   2   3    2.74    0.80
   3  -2  -3   11.74    1.83
  -3   2   3    9.18    1.21
  -3   2   3   10.72    1.89
   2  -2  -3   53.32    3.74
  -2   2   3   53.61    3.86
   1  -2  -3    6.85    0.87
  -1   2   3    6.49    0.77
  -1   2   3    6.26    1.02
  -1   2   3    6.78    0.62
   0  -2  -3  852.49   55.20
   0   2   3  786.54   46.16
  -1  -2  -3    1.99    0.41
   1   2   3    0.97    0.40
  -2  -2  -3  118.14    7.03
  -2  -2  -3  121.83    6.96
   2   2   3  122.33    7.19
  -3  -2  -3   69.76    4.64
   3   2   3   74.86    4.77
  -4  -2  -3   18.47    1.62
  -4  -2  -3   16.26    1.80
  -5  -2  -3  165.26   10.68
  -5  -2  -3  159.52   10.51
  -5  -2  -3  174.74   10.10
  -5  -2  -3  169.48   11.47
   5   2   3  167.86   10.68
   5   2   3  179.47   10.74
   5   2   3  160.14   10.36
   5   2   3  190.15   11.12
   5   2   3  180.22   10.54
  -6  -2  -3    9.37    1.36
  -6  -2  -3   10.40    1.94
  -6  -2  -3   12.45    1.81
  -6  -2  -3    9.40    2.04
   6   2   3    8.66    1.98
   6   2   3    9.82    1.99
   6   2   3   13.82    2.04
  -7  -2  -3    2.12    1.28
  -7  -2  -3    2.21    1.31
  -7  -2  -3    1.25    1.14
  -7  -2  -3    3.27    1.02
   7   2   3    3.89    1.08
   7   2   3    1.70    0.84
   7   2   3    6.13    2.39
   7   2   3    4.40    1.31
  -8  -2  -3   57.25    3.62
  -8  -2  -3   55.41    4.06
  -8  -2  -3   51.37    3.91
   8   2   3   54.99    3.70
   8   2   3   49.24    3.42
   7  -3  -3    3.88    0.95
  -7   3   3    3.53    0.80
  -7   3   3    3.42    1.16
  -7   3   3    4.08    0.91
   6  -3  -3    3.17    1.05
   6  -3  -3    4.87    0.83
  -6   3   3    5.80    1.16
  -6   3   3    4.32    1.67
  -6   3   3    4.62    1.15
  -6   3   3    3.36    1.00
   5  -3  -3  938.61   50.37
  -5   3   3  835.33   50.14
  -5   3   3  897.44   54.43
  -5   3   3  951.57   49.88
   4  -3  -3   80.79    4.60
   4  -3  -3   68.09    4.63
   4  -3  -3   78.26    5.19
   4  -3  -3   63.21    5.94
  -4   3   3   74.37    4.82
  -4   3   3   65.14    4.90
  -4   3   3   69.38    5.90
  -4   3   3   73.32    4.69
   3  -3  -3  143.15    9.24
  -3   3   3  158.12    9.74
  -3   3   3  141.27    8.61
   2  -3  -3  494.52   27.68
  -2   3   3  519.03   27.98
  -2   3   3  465.60   27.32
   1  -3  -3   64.29    4.25
  -1   3   3   64.82    4.40
   0  -3  -3 3337.72  196.15
   0   3   3 3395.75  185.06
  -1  -3  -3 1739.80  115.61
   1   3   3 1835.02  100.72
  -2  -3  -3  744.68   40.06
   2   3   3  720.06   40.00
  -3  -3  -3   95.62    5.82
  -3  -3  -3   95.56    5.99
   3   3   3   89.16    5.76
   3   3   3  104.16    6.28
  -4  -3  -3   22.91    2.19
  -4  -3  -3   22.69    1.95
   4   3   3   20.76    2.27
  -5  -3  -3   38.85    2.93
  -5  -3  -3   29.92    3.39
  -5  -3  -3   36.66    3.20
  -5  -3  -3   37.16    2.70
  -5  -3  -3   32.46    3.09
   5   3   3   32.27    3.02
   5   3   3   34.45    3.40
   5   3   3   33.06    3.00
   5   3   3   35.60    3.34
  -6  -3  -3    0.23    0.85
  -6  -3  -3   -0.17    0.71
  -6  -3  -3    0.21    0.55
  -6  -3  -3    0.29    0.55
   6   3   3   -0.43    0.45
   6   3   3    1.28    0.97
   6   3   3    1.27    0.97
   6   3   3    0.66    1.00
  -7  -3  -3  297.45   19.09
  -7  -3  -3  310.44   18.55
  -7  -3  -3  313.04   18.89
  -7  -3  -3  318.97   18.19
   7   3   3  330.45   18.76
   7   3   3  357.27   19.34
  -8  -3  -3    4.53    1.11
  -8  -3  -3    7.24    1.01
  -8  -3  -3    4.66    1.38
   8   3   3    7.21    1.12
   7  -4  -3   69.89    4.75
   7  -4  -3   65.45    4.03
  -7   4   3   74.38    4.43
  -7   4   3   69.17    4.31
   6  -4  -3   36.69    2.53
   6  -4  -3   35.67    3.05
  -6   4   3   30.64    2.73
  -6   4   3   33.70    2.74
  -6   4   3   31.74    2.81
   5  -4  -3   53.71    4.14
   5  -4  -3   55.58    3.67
  -5   4   3   51.74    3.81
  -5   4   3   49.71    5.22
  -5   4   3   43.02    3.80
  -5   4   3   51.51    3.85
   4  -4  -3  555.46   29.66
   4  -4  -3  534.89   30.01
   4  -4  -3  557.44   29.41
  -4   4   3  509.54   29.36
  -4   4   3  471.36   29.55
  -4   4   3  513.04   29.45
  -4   4   3  555.68   31.34
   3  -4  -3  402.67   22.48
  -3   4   3  397.27   22.11
  -3   4   3  355.91   22.31
  -3   4   3  427.29   23.58
   2  -4  -3   78.13    5.57
  -2   4   3   81.10    5.09
  -2   4   3   91.25    6.06
   1  -4  -3   63.85    4.44
  -1   4   3   73.12    4.77
  -1   4   3   60.90    4.05
   0  -4  -3  117.34    7.29
   0   4   3  126.09    7.57
  -1  -4  -3   39.39    2.75
   1   4   3   45.25    3.20
  -2  -4  -3  485.44   25.45
  -2  -4  -3  424.03   25.32
   2   4   3  465.95   25.85
  -3  -4  -3  432.68   24.41
   3   4   3  444.94   24.98
  -4  -4  -3   15.63    1.80
  -4  -4  -3   11.64    1.80
  -4  -4  -3   13.36    3.11
   4   4   3   12.07    1.95
   4   4   3    9.49    1.72
   4   4   3    9.49    1.79
  -5  -4  -3   36.29    2.85
  -5  -4  -3   35.03    2.62
  -5  -4  -3   36.43    3.22
  -5  -4  -3   27.75    3.31
  -5  -4  -3   32.04    3.03
   5   4   3   32.26    3.21
   5   4   3   30.57    3.04
   5   4   3   35.11    3.41
   5   4   3   32.68    3.06
  -6  -4  -3   61.95    5.46
  -6  -4  -3   66.29    4.77
  -6  -4  -3   73.20    4.54
  -6  -4  -3   65.24    5.14
  -6  -4  -3   71.74    5.31
   6   4   3   63.61    4.84
   6   4   3   71.39    5.33
   6   4   3   56.15    5.14
   6   4   3   64.52    5.07
  -7  -4  -3   78.97    5.68
  -7  -4  -3   71.13    5.20
  -7  -4  -3   76.65    6.08
   7   4   3   76.74    5.52
  -8  -4  -3    0.44    0.46
   8   4   3    0.89    0.58
   6  -5  -3   45.63    3.07
  -6   5   3   42.79    3.21
  -6   5   3   49.95    3.32
  -6   5   3   45.55    3.27
   5  -5  -3  167.83   10.28
   5  -5  -3  171.67   11.20
   5  -5  -3  192.79   10.36
  -5   5   3  182.97   10.52
  -5   5   3  158.11   12.17
  -5   5   3  160.80   10.39
  -5   5   3  184.99   10.58
   4  -5  -3   68.01    4.90
   4  -5  -3   60.77    4.47
   4  -5  -3   73.48    4.46
  -4   5   3   59.58    5.87
  -4   5   3   59.59    4.52
  -4   5   3   71.70    4.65
  -4   5   3   68.16    4.69
   3  -5  -3  219.55   12.23
   3  -5  -3  216.34   12.41
   3  -5  -3  213.72   12.63
  -3   5   3  205.26   12.30
  -3   5   3  211.86   12.42
  -3   5   3  219.42   13.86
  -3   5   3  195.78   12.23
   2  -5  -3    1.82    0.65
   2  -5  -3    1.09    0.68
   2  -5  -3    1.39    0.77
   2  -5  -3    2.80    1.07
  -2   5   3    1.01    0.55
  -2   5   3    1.82    0.95
  -2   5   3    1.58    0.67
  -2   5   3    0.86    0.63
   1  -5  -3  337.75   20.21
  -1   5   3  362.74   20.63
  -1   5   3  360.79   19.63
   0  -5  -3  271.38   16.12
   0   5   3  278.55   15.57
   0   5   3  290.04   16.40
  -1  -5  -3  953.08   85.49
   1   5   3 1060.70   62.53
  -2  -5  -3    2.10    0.64
  -2  -5  -3    5.26    0.94
   2   5   3    3.23    0.82
  -3  -5  -3    4.43    0.85
  -3  -5  -3    6.28    1.11
  -3  -5  -3    5.69    1.05
  -3  -5  -3    4.27    1.18
   3   5   3    4.85    0.91
   3   5   3    7.01    1.46
   3   5   3    5.61    1.36
   3   5   3    7.39    1.20
  -4  -5  -3    8.45    1.18
  -4  -5  -3    9.33    1.77
  -4  -5  -3    8.46    1.31
  -4  -5  -3   10.94    1.66
  -4  -5  -3    9.01    1.93
   4   5   3    7.25    1.67
   4   5   3   10.60    1.90
   4   5   3    8.68    1.44
   4   5   3   10.63    1.32
   4   5   3    8.56    1.76
  -5  -5  -3   17.39    2.12
  -5  -5  -3   14.87    1.95
  -5  -5  -3   15.80    2.56
  -5  -5  -3   16.84    1.65
  -5  -5  -3   14.67    2.22
   5   5   3   15.39    2.18
   5   5   3   16.59    2.80
   5   5   3   19.71    2.92
  -6  -5  -3   54.46    4.08
  -6  -5  -3   56.71    4.37
  -6  -5  -3   52.47    3.55
  -6  -5  -3   42.96    4.51
  -6  -5  -3   46.21    4.19
   6   5   3   50.87    4.34
   6   5   3   50.23    4.17
  -7  -5  -3   21.48    1.84
  -7  -5  -3   22.94    2.61
  -7  -5  -3   21.36    3.04
   7   5   3   23.68    2.59
  -8  -5  -3   73.14    4.90
   8   5   3   62.65    4.45
   8   5   3   80.61    4.94
   6  -6  -3    7.77    1.41
  -6   6   3    8.42    1.02
  -6   6   3    7.12    0.95
  -6   6   3    7.77    1.01
   5  -6  -3    2.97    1.02
   5  -6  -3    0.76    0.48
   5  -6  -3    1.38    0.88
  -5   6   3    1.82    0.76
  -5   6   3    1.18    0.64
  -5   6   3    0.88    0.64
   4  -6  -3  390.53   22.80
   4  -6  -3  390.19   22.58
   4  -6  -3  407.31   22.46
  -4   6   3  438.66   22.63
  -4   6   3  356.35   24.25
  -4   6   3  410.36   22.50
  -4   6   3  392.22   22.49
   3  -6  -3    3.25    1.02
   3  -6  -3    2.62    0.90
   3  -6  -3    2.07    0.69
  -3   6   3    1.52    0.72
  -3   6   3    2.60    0.92
  -3   6   3    2.64    0.79
  -3   6   3    2.12    1.19
   2  -6  -3  522.56   31.96
   2  -6  -3  570.33   31.94
   2  -6  -3  579.46   32.14
  -2   6   3  594.24   31.74
  -2   6   3  631.27   31.94
  -2   6   3  559.56   31.78
  -2   6   3  560.43   33.21
   1  -6  -3    0.49    0.65
   1  -6  -3    1.42    0.63
  -1   6   3    0.31    0.57
  -1   6   3    3.82    0.75
  -1   6   3    0.75    0.79
  -1   6   3    1.36    0.59
   0  -6  -3  748.51   39.96
   0  -6  -3  707.14   39.88
   0  -6  -3  635.76   40.32
   0   6   3  751.85   39.32
   0   6   3  736.21   39.58
  -1  -6  -3  204.55   13.13
  -1  -6  -3  216.70   13.30
  -1  -6  -3  225.01   13.06
   1   6   3  235.25   12.74
   1   6   3  216.32   13.01
   1   6   3  246.68   13.65
   1   6   3  213.28   12.63
  -2  -6  -3   56.68    3.93
  -2  -6  -3   60.01    5.80
  -2  -6  -3   50.78    4.06
   2   6   3   54.55    3.82
  -3  -6  -3  461.35   27.67
  -3  -6  -3  470.66   28.02
   3   6   3  489.72   27.46
   3   6   3  512.86   28.26
   3   6   3  455.28   27.76
   3   6   3  556.77   29.20
   3   6   3  484.97   27.17
  -4  -6  -3   28.12    2.21
  -4  -6  -3   34.48    2.84
  -4  -6  -3   26.18    3.51
  -4  -6  -3   31.28    2.95
   4   6   3   30.93    3.26
   4   6   3   26.64    2.97
   4   6   3   26.87    2.72
   4   6   3   31.52    3.10
   4   6   3   28.03    2.39
  -5  -6  -3  132.78    7.69
  -5  -6  -3  145.37    8.70
  -5  -6  -3  116.78    8.93
  -5  -6  -3  130.84    8.61
   5   6   3  130.50    7.62
   5   6   3  120.51    8.71
   5   6   3  123.33    8.70
  -6  -6  -3   12.11    2.99
  -6  -6  -3    4.54    1.71
  -6  -6  -3    6.04    2.18
   6   6   3    6.46    2.11
  -7  -6  -3    1.65    1.25
  -7  -6  -3    1.90    0.99
  -7  -6  -3    1.63    0.59
   7   6   3    1.97    1.01
   7   6   3    1.88    0.85
  -8  -6  -3    2.03    0.74
  -8  -6  -3    1.37    1.16
   8   6   3    1.51    0.59
   8   6   3    1.35    0.60
   5  -7  -3   36.26    3.24
  -5   7   3   40.15    2.73
  -5   7   3   38.95    2.71
  -5   7   3   36.19    3.19
   4  -7  -3  138.57    9.14
   4  -7  -3  149.68    9.73
   4  -7  -3  144.37    8.96
  -4   7   3  147.73    8.98
  -4   7   3  166.94    9.07
  -4   7   3  165.25    9.13
   3  -7  -3 1037.86   56.24
   3  -7  -3  998.89   56.41
   3  -7  -3 1022.35   56.86
  -3   7   3 1079.78   56.08
  -3   7   3  971.93   57.95
   2  -7  -3    2.22    1.03
   2  -7  -3    0.67    0.59
   2  -7  -3   -0.70    0.64
  -2   7   3    0.67    0.64
  -2   7   3    0.58    0.53
  -2   7   3    0.32    0.54
   1  -7  -3    8.73    1.74
   1  -7  -3    7.81    1.61
   1  -7  -3    7.26    1.43
  -1   7   3    6.81    1.12
  -1   7   3    6.61    1.05
  -1   7   3    8.55    1.92
  -1   7   3    6.65    1.19
   0  -7  -3  107.57    7.54
   0  -7  -3  112.80    7.42
   0  -7  -3  112.95    7.63
   0   7   3  123.45    8.10
   0   7   3  112.30    7.22
   0   7   3  117.47    6.94
   0   7   3  118.96    6.92
  -1  -7  -3    2.76    1.03
  -1  -7  -3    5.29    1.51
  -1  -7  -3    1.86    0.85
  -1  -7  -3    5.00    1.23
   1   7   3    4.65    1.02
   1   7   3    3.55    1.25
   1   7   3    2.40    0.91
   1   7   3    3.35    0.81
  -2  -7  -3  214.83   12.85
  -2  -7  -3  217.73   13.26
  -2  -7  -3  213.84   13.19
   2   7   3  217.18   12.45
   2   7   3  208.33   12.99
   2   7   3  229.05   12.71
   2   7   3  202.06   13.27
  -3  -7  -3   26.81    2.70
  -3  -7  -3   29.49    2.66
  -3  -7  -3   31.54    4.83
   3   7   3   28.38    3.15
   3   7   3   28.32    2.65
   3   7   3   21.56    2.96
  -4  -7  -3   18.13    2.07
  -4  -7  -3   22.48    3.20
  -4  -7  -3   18.84    2.53
   4   7   3   13.04    2.21
   4   7   3   10.63    1.55
   4   7   3   12.13    2.27
   4   7   3   22.31    4.72
   4   7   3   14.42    2.08
  -5  -7  -3   47.45    3.86
  -5  -7  -3   43.39    4.29
  -5  -7  -3   45.74    3.86
   5   7   3   47.41    4.52
   5   7   3   40.76    4.02
   5   7   3   44.44    4.05
   5   7   3   43.02    3.08
  -6  -7  -3   16.26    2.70
   6   7   3   24.43    2.66
   6   7   3   24.90    2.75
  -7  -7  -3    2.16    1.06
   7   7   3    2.83    1.67
   7   7   3    3.99    0.89
   4  -8  -3    5.23    1.03
   4  -8  -3    6.00    1.38
  -4   8   3    6.34    1.07
  -4   8   3    6.40    0.91
  -4   8   3    8.03    1.08
   3  -8  -3    3.62    1.08
   3  -8  -3    3.66    0.86
   3  -8  -3    3.21    1.12
  -3   8   3    3.18    0.77
  -3   8   3    3.68    0.85
  -3   8   3    4.83    1.03
   2  -8  -3   48.28    4.02
   2  -8  -3   48.15    3.72
   2  -8  -3   47.65    4.15
  -2   8   3   53.60    3.76
  -2   8   3   45.64    4.70
  -2   8   3   52.54    3.50
  -2   8   3   53.31    3.54
   1  -8  -3   86.85    6.29
   1  -8  -3   97.56    6.42
   1  -8  -3   81.50    5.93
  -1   8   3   87.62    5.53
  -1   8   3   90.12    5.60
  -1   8   3   96.37    5.97
  -1   8   3   80.64    6.75
   0  -8  -3    2.45    1.44
   0  -8  -3    3.35    1.00
   0  -8  -3    3.16    1.18
   0   8   3    2.41    0.81
   0   8   3    1.91    1.41
   0   8   3    3.88    0.92
   0   8   3    3.71    1.02
  -1  -8  -3    2.77    1.00
  -1  -8  -3    1.71    1.00
   1   8   3    2.69    0.85
   1   8   3    2.12    0.97
   1   8   3    2.89    1.29
   1   8   3    3.01    0.89
  -2  -8  -3  119.05    7.85
  -2  -8  -3  123.62    8.52
  -2  -8  -3  126.71    8.50
   2   8   3  128.97    8.40
   2   8   3  138.57    8.09
   2   8   3  123.71    7.73
  -3  -8  -3    1.91    1.03
  -3  -8  -3    2.10    0.88
   3   8   3    3.18    0.93
   3   8   3    3.00    1.38
   3   8   3    2.02    1.17
   3   8   3    1.98    0.93
   3   8   3    3.75    1.24
  -4  -8  -3   11.66    2.15
  -4  -8  -3   10.70    1.71
   4   8   3   10.21    2.05
   4   8   3   12.30    2.37
   4   8   3   12.60    2.28
   4   8   3   16.18    2.56
   4   8   3   12.75    1.59
  -5  -8  -3  179.31   10.69
  -5  -8  -3  175.16   11.45
   5   8   3  171.22    9.96
   5   8   3  179.70   11.26
   5   8   3  166.97   11.11
  -6  -8  -3    7.00    1.21
  -6  -8  -3    6.59    1.63
   6   8   3    6.85    1.51
   6   8   3    7.03    1.48
  -7  -8  -3    0.22    0.67
  -7  -8  -3   -0.10    0.50
   7   8   3    0.76    0.65
   7   8   3   -0.02    0.49
   4  -9  -3    4.96    1.02
  -4   9   3    4.36    0.63
  -4   9   3    3.76    0.71
   3  -9  -3   13.17    2.54
   3  -9  -3   18.33    1.94
  -3   9   3   19.59    1.63
  -3   9   3   20.00    1.79
  -3   9   3   19.98    1.69
   2  -9  -3    9.46    1.32
   2  -9  -3    8.77    1.60
   2  -9  -3    9.78    1.78
  -2   9   3    9.34    1.26
  -2   9   3    8.98    1.38
  -2   9   3    9.57    1.23
   1  -9  -3   93.94    6.29
   1  -9  -3   92.93    6.61
   1  -9  -3   97.93    6.67
  -1   9   3  104.01    5.98
  -1   9   3   98.10    6.36
  -1   9   3   79.04    7.15
  -1   9   3  101.97    6.09
   0  -9  -3    0.94    0.78
   0  -9  -3    1.13    1.14
   0  -9  -3    0.54    0.87
   0   9   3    0.19    0.61
   0   9   3    3.38    1.12
   0   9   3    0.42    0.94
   0   9   3    0.23    0.63
  -1  -9  -3   59.67    4.78
  -1  -9  -3   64.20    4.97
   1   9   3   57.50    4.72
   1   9   3   61.69    4.45
   1   9   3   69.21    4.35
   1   9   3   66.65    5.50
  -2  -9  -3  137.45    9.27
  -2  -9  -3  133.98    9.27
   2   9   3  139.34    9.21
   2   9   3  144.98    8.57
   2   9   3  148.87    9.98
   2   9   3  144.33    8.89
  -3  -9  -3   88.71    8.18
   3   9   3   87.79    6.52
   3   9   3   99.01    7.86
   3   9   3   86.73    6.06
   3   9   3   82.89    7.53
  -4  -9  -3    1.92    0.92
   4   9   3    2.29    1.06
   4   9   3    2.45    0.73
   4   9   3    1.17    1.01
  -5  -9  -3   33.27    2.41
  -5  -9  -3   28.13    3.08
   5   9   3   30.98    3.06
   5   9   3   37.36    4.10
  -6  -9  -3   51.66    4.00
   6   9   3   52.39    3.77
   6   9   3   46.79    3.71
   2 -10  -3   23.62    2.16
   2 -10  -3   23.12    2.24
  -2  10   3   27.87    1.99
  -2  10   3   26.76    2.17
  -2  10   3   27.24    2.10
   1 -10  -3    3.93    1.20
   1 -10  -3    3.04    0.95
   1 -10  -3    2.43    0.89
  -1  10   3    2.64    0.72
  -1  10   3    2.11    0.78
  -1  10   3    2.04    0.69
   0 -10  -3  123.66    7.81
   0 -10  -3  120.56    8.06
   0  10   3  130.35    8.02
   0  10   3  121.05    7.69
   0  10   3  130.77    7.54
  -1 -10  -3   14.96    2.16
  -1 -10  -3   20.87    2.19
   1  10   3   19.65    2.04
   1  10   3   20.62    1.87
   1  10   3   21.67    2.33
  -2 -10  -3  104.11    7.21
   2  10   3  114.01    6.68
   2  10   3  102.57    6.93
   2  10   3  112.22    7.32
  -3 -10  -3   -0.31    0.43
   3  10   3    0.39    0.70
   3  10   3    0.56    0.75
   3  10   3   -0.10    0.46
   4  10   3   24.18    2.48
   4  10   3   18.64    1.93
   4  10   3   20.43    2.28
  -5 -10  -3    0.68    0.66
   5  10   3    0.79    0.69
   5  10   3    1.13    0.73
   1 -11  -3    5.49    0.94
  -1  11   3    4.13    1.08
  -1  11   3    5.45    0.75
   0 -11  -3   47.73    3.71
   0  11   3   46.33    3.01
   0  11   3   42.56    3.29
  -1 -11  -3   32.27    2.47
   1  11   3   31.00    2.61
   1  11   3   35.35    2.81
   1  11   3   35.41    2.43
  -2 -11  -3    3.29    0.78
   2  11   3    3.89    0.70
   2  11   3    1.35    0.68
  -3 -11  -3    2.32    0.73
   3  11   3    1.80    0.77
   3  11   3    2.17    0.54
  -4 -11  -3    2.35    0.67
   4  11   3    2.31    0.76
   3  11  -4    1.96    0.53
   3  11  -4    1.89    0.70
  -3 -11   4    1.86    0.94
   2  11  -4    2.87    0.67
   2  11  -4    3.83    0.88
   2  11  -4    2.48    0.85
  -2 -11   4    3.19    0.95
  -2 -11   4    1.19    1.01
   1  11  -4   22.63    1.97
   1  11  -4   20.78    1.73
  -1 -11   4   22.76    2.16
  -1 -11   4   15.37    2.30
   0  11  -4   11.76    1.62
   0 -11   4   10.94    1.73
   0 -11   4   14.69    1.68
   0 -11   4   11.50    1.50
   4  10  -4    0.38    0.45
   4  10  -4    0.90    0.76
   4  10  -4   -0.08    0.72
  -4 -10   4    0.01    0.77
  -4 -10   4    0.13    0.39
   3  10  -4   40.71    3.36
   3  10  -4   44.08    3.10
   3  10  -4   44.88    3.56
  -3 -10   4   43.24    3.68
  -3 -10   4   37.95    2.53
  -3 -10   4   44.44    4.21
   2  10  -4   42.07    2.99
   2  10  -4   40.97    4.81
  -2 -10   4   37.05    4.05
  -2 -10   4   36.73    3.53
   1  10  -4    8.35    1.19
   1  10  -4    8.54    1.52
  -1 -10   4    5.13    1.49
  -1 -10   4    8.40    1.80
  -1 -10   4    5.91    1.25
   0  10  -4   77.52    5.16
   0 -10   4   81.65    6.00
   0 -10   4   76.82    5.49
   0 -10   4   82.02    6.39
  -1  10  -4   56.03    3.58
  -1  10  -4   57.31    3.70
   1 -10   4   56.11    4.51
   1 -10   4   49.84    4.10
   1 -10   4   47.22    4.51
  -2  10  -4   12.37    1.54
  -2  10  -4   12.71    1.27
   2 -10   4   14.14    1.85
   2 -10   4   15.20    2.13
   5   9  -4    4.43    1.39
   5   9  -4    4.78    1.35
  -5  -9   4    6.48    1.56
   4   9  -4   15.25    2.34
   4   9  -4   14.51    1.81
   4   9  -4   13.92    2.26
  -4  -9   4   20.10    3.09
  -4  -9   4   12.83    1.86
  -4  -9   4   16.41    3.42
   3   9  -4   13.80    2.19
   3   9  -4   13.19    1.76
   3   9  -4   16.26    2.21
  -3  -9   4   15.12    2.65
  -3  -9   4   11.85    2.55
  -3  -9   4   13.94    1.84
   2   9  -4   16.60    2.36
   2   9  -4   21.72    2.54
   2   9  -4   16.04    1.94
   2   9  -4   17.74    2.63
  -2  -9   4   23.03    2.77
  -2  -9   4   19.85    1.83
  -2  -9   4   22.48    3.68
  -2  -9   4   18.40    2.78
   1   9  -4    5.22    1.33
   1   9  -4    7.04    1.29
   1   9  -4    7.56    1.27
   1   9  -4    7.34    1.72
  -1  -9   4    3.78    1.86
  -1  -9   4    7.73    1.92
   0   9  -4  366.31   20.71
   0   9  -4  373.82   20.86
   0  -9   4  371.40   22.10
   0  -9   4  367.65   21.39
   0  -9   4  362.78   22.47
  -1   9  -4    5.59    0.99
  -1   9  -4    4.68    0.97
   1  -9   4    3.20    1.29
   1  -9   4    4.87    1.77
   1  -9   4    5.66    1.40
  -2   9  -4   54.51    3.60
   2  -9   4   51.22    4.09
   2  -9   4   54.03    4.75
   2  -9   4   57.79    4.79
  -3   9  -4   15.18    2.00
  -3   9  -4   18.29    1.47
   3  -9   4   13.17    2.07
   3  -9   4   20.70    2.07
   4  -9   4   50.83    3.48
   4  -9   4   50.48    3.82
   6   8  -4   11.91    1.29
  -6  -8   4   11.72    2.50
   5   8  -4   42.64    3.85
   5   8  -4   45.97    3.35
  -5  -8   4   36.83    5.33
  -5  -8   4   46.20    4.54
  -5  -8   4   43.41    3.70
   4   8  -4  128.97    8.54
   4   8  -4  129.66    9.28
   4   8  -4  136.61    8.16
   4   8  -4  130.12    8.74
  -4  -8   4  121.58    9.15
  -4  -8   4  130.82    8.55
  -4  -8   4  130.28    9.29
   3   8  -4   14.11    2.64
   3   8  -4   15.36    2.45
   3   8  -4   14.83    1.88
  -3  -8   4   18.16    3.13
  -3  -8   4   12.18    2.01
  -3  -8   4   14.12    2.83
   2   8  -4  291.81   19.27
   2   8  -4  347.92   19.89
   2   8  -4  343.80   19.18
   2   8  -4  335.07   18.87
  -2  -8   4  327.24   19.41
  -2  -8   4  342.50   20.32
  -2  -8   4  362.80   20.67
  -2  -8   4  309.78   18.97
   1   8  -4  457.26   27.12
   1   8  -4  507.17   27.35
   1   8  -4  531.18   28.11
   1   8  -4  456.39   27.63
  -1  -8   4  439.16   27.01
  -1  -8   4  496.23   27.86
  -1  -8   4  509.54   28.69
  -1  -8   4  513.03   29.03
   0   8  -4  416.59   22.27
   0   8  -4  384.65   22.18
   0   8  -4  404.44   22.91
   0  -8   4  403.91   22.87
   0  -8   4  386.08   23.92
   0  -8   4  378.15   23.54
  -1   8  -4  161.71    9.44
   1  -8   4  150.86   11.09
   1  -8   4  169.59   11.03
   1  -8   4  165.95   10.18
  -2   8  -4  569.14   30.10
   2  -8   4  534.67   31.77
   2  -8   4  530.49   30.87
  -3   8  -4  135.92    7.94
   3  -8   4  132.62    8.57
   3  -8   4  143.10    9.38
  -4   8  -4   94.78    5.57
  -4   8  -4   96.00    5.52
   4  -8   4   95.51    6.07
   4  -8   4   83.90    6.45
  -5   8  -4   17.78    1.65
   5  -8   4   17.49    1.66
   5  -8   4   18.85    1.92
   7   7  -4    0.86    0.64
   7   7  -4    0.78    0.45
  -7  -7   4    1.36    0.67
   6   7  -4  113.14    7.09
   6   7  -4  134.18    7.80
   6   7  -4  107.75    7.78
  -6  -7   4  115.58    7.83
   5   7  -4  125.64    8.41
   5   7  -4  130.93    7.75
   5   7  -4  114.25    8.10
   5   7  -4  113.22    8.84
  -5  -7   4  124.91    8.92
  -5  -7   4  122.16    8.51
  -5  -7   4  125.38    8.33
   4   7  -4  136.39    9.86
   4   7  -4  137.77    9.36
   4   7  -4  146.72    8.79
   4   7  -4  141.66    9.20
  -4  -7   4  148.45    9.34
  -4  -7   4  129.87    9.99
  -4  -7   4  148.64    9.92
   3   7  -4    5.56    1.35
   3   7  -4    8.04    1.97
   3   7  -4    8.10    1.43
   3   7  -4    8.74    1.80
  -3  -7   4    7.51    2.17
  -3  -7   4    5.60    1.74
  -3  -7   4    4.84    1.25
   2   7  -4    0.00    0.54
   2   7  -4    0.05    0.69
   2   7  -4    0.50    0.62
  -2  -7   4    0.31    0.56
  -2  -7   4    0.19    0.90
  -2  -7   4    1.18    1.64
   1   7  -4  188.33   10.51
   1   7  -4  175.27   10.44
   1   7  -4  187.43   11.15
  -1  -7   4  154.33   10.43
  -1  -7   4  182.26   11.05
  -1  -7   4  187.77   11.80
   0   7  -4  206.37   12.05
   0   7  -4  200.16   11.37
   0  -7   4  197.38   12.00
   0  -7   4  191.93   12.92
   0  -7   4  194.72   12.72
  -1   7  -4   93.17    5.30
  -1   7  -4   87.02    5.88
   1  -7   4   83.90    5.92
   1  -7   4   85.87    6.64
  -2   7  -4   -0.04    0.34
   2  -7   4    0.77    1.02
   2  -7   4    1.21    1.31
   2  -7   4    0.24    0.74
  -3   7  -4  291.02   15.28
   3  -7   4  275.06   15.88
   3  -7   4  271.21   16.69
   3  -7   4  244.48   15.67
  -4   7  -4    6.15    0.98
   4  -7   4    6.73    1.23
   4  -7   4    4.14    1.15
   4  -7   4    6.38    1.68
  -5   7  -4   49.15    3.14
  -5   7  -4   51.65    3.26
   5  -7   4   44.75    3.97
   5  -7   4   49.03    3.53
   5  -7   4   45.92    3.36
   7   6  -4   26.77    2.18
   7   6  -4   35.16    3.76
  -7  -6   4   23.80    3.47
   6   6  -4  269.40   14.76
   6   6  -4  236.96   13.94
   6   6  -4  245.06   14.84
  -6  -6   4  224.26   13.87
  -6  -6   4  245.05   14.88
   5   6  -4  257.84   14.24
   5   6  -4  228.72   14.55
   5   6  -4  241.04   14.91
   5   6  -4  241.45   15.92
   5   6  -4  240.77   15.62
  -5  -6   4  240.19   14.89
  -5  -6   4  237.01   13.99
  -5  -6   4  256.06   15.87
   4   6  -4  148.64    9.49
   4   6  -4  143.14    9.65
   4   6  -4  161.56    9.16
   4   6  -4  145.76   10.20
  -4  -6   4  139.87   10.45
  -4  -6   4  151.89    9.68
   3   6  -4  599.63   34.58
   3   6  -4  625.75   34.06
   3   6  -4  625.52   35.14
   3   6  -4  635.78   34.36
  -3  -6   4  604.29   34.50
  -3  -6   4  587.54   35.47
   2   6  -4   70.78    4.85
   2   6  -4   81.03    5.64
   2   6  -4   71.71    5.28
   2   6  -4   83.60    5.30
  -2  -6   4   74.73    5.38
  -2  -6   4   77.20    6.00
  -2  -6   4   69.89    5.08
  -2  -6   4   79.52    6.04
   1   6  -4   25.69    1.96
   1   6  -4   25.00    2.40
  -1  -6   4   23.11    2.39
  -1  -6   4   20.75    2.03
  -1  -6   4   27.69    3.70
  -1  -6   4   27.27    2.92
   0   6  -4  106.25    6.53
   0   6  -4  105.46    5.95
   0  -6   4   95.39    7.09
   0  -6   4   93.27    7.36
   1  -6   4 1364.32   77.46
   1  -6   4 1396.12   76.41
   1  -6   4 1428.38   77.24
   2  -6   4   22.82    3.22
   2  -6   4   31.30    3.14
   2  -6   4   27.10    2.46
   2  -6   4   24.64    2.54
  -3   6  -4   57.23    4.06
   3  -6   4   69.78    4.67
   3  -6   4   72.27    5.39
   3  -6   4   62.67    4.79
  -4   6  -4   63.91    4.38
   4  -6   4   65.16    5.03
   4  -6   4   76.18    4.92
   4  -6   4   66.34    5.36
  -5   6  -4    5.95    1.02
  -5   6  -4    5.21    1.30
   5  -6   4    4.56    1.14
   5  -6   4    5.17    1.33
   5  -6   4    4.39    1.26
  -6   6  -4    0.05    0.39
   6  -6   4    0.51    0.50
   6  -6   4   -0.08    0.43
   6  -6   4    0.27    0.57
   7   5  -4   31.32    2.60
   7   5  -4   38.01    3.17
  -7  -5   4   34.84    3.26
   6   5  -4    1.80    1.30
   6   5  -4    2.56    0.98
   6   5  -4    2.40    0.79
  -6  -5   4    3.48    1.42
  -6  -5   4    3.18    1.00
   5   5  -4   23.37    2.86
   5   5  -4   25.23    2.68
   5   5  -4   27.44    3.96
   5   5  -4   25.91    2.88
   5   5  -4   26.94    2.42
  -5  -5   4   25.81    2.94
  -5  -5   4   24.12    2.40
  -5  -5   4   25.74    3.93
  -5  -5   4   25.30    2.82
   4   5  -4  257.69   15.82
   4   5  -4  245.13   15.67
   4   5  -4  277.34   15.28
   4   5  -4  258.57   16.39
   4   5  -4  274.05   15.66
  -4  -5   4  279.99   16.99
  -4  -5   4  252.52   15.80
  -4  -5   4  271.04   15.28
  -4  -5   4  248.36   16.07
  -4  -5   4  282.99   15.72
   3   5  -4  107.50    6.63
   3   5  -4   98.31    7.16
  -3  -5   4  111.60    6.55
  -3  -5   4   89.83    6.67
  -3  -5   4  109.42    7.23
   2   5  -4   54.25    3.64
   2   5  -4   54.37    4.16
  -2  -5   4   52.06    4.30
  -1  -5   4 1180.85   67.04
   0   5  -4  148.72    7.93
   0   5  -4  135.39    8.34
   0  -5   4  134.11    9.15
  -1   5  -4   17.15    1.25
  -1   5  -4   18.73    1.59
   1  -5   4   15.53    2.47
   1  -5   4   16.61    2.49
  -2   5  -4    7.10    0.76
  -2   5  -4    8.15    1.03
   2  -5   4    7.14    1.21
   2  -5   4    7.75    1.65
   2  -5   4    6.05    2.46
  -3   5  -4  391.63   23.62
  -3   5  -4  406.97   23.32
   3  -5   4  414.96   24.27
   3  -5   4  441.53   23.88
   3  -5   4  465.41   24.64
  -4   5  -4    1.70    0.97
  -4   5  -4    1.21    0.57
   4  -5   4    1.42    0.80
   4  -5   4    0.43    0.85
   4  -5   4    0.35    0.89
   4  -5   4    0.34    0.71
  -5   5  -4    5.42    1.06
  -6   5  -4   28.97    2.36
  -6   5  -4   29.32    2.37
   6  -5   4   30.11    2.81
   6  -5   4   28.68    2.79
   6  -5   4   30.52    2.51
   8   4  -4   15.41    1.31
  -8  -4   4   13.82    1.80
  -8  -4   4   10.97    1.55
   7   4  -4   24.15    2.51
   7   4  -4   20.95    2.00
  -7  -4   4   23.79    2.70
  -7  -4   4   22.16    2.25
   6   4  -4  154.36    9.90
   6   4  -4  160.88    9.04
   6   4  -4  174.65    9.88
   6   4  -4  132.58   10.53
  -6  -4   4  140.64   10.07
  -6  -4   4  151.67   10.05
  -6  -4   4  145.96    9.42
   5   4  -4  152.59   10.56
   5   4  -4  141.28    9.74
   5   4  -4  159.04    9.23
   5   4  -4  145.53    9.55
  -5  -4   4  168.67   11.58
  -5  -4   4  144.63    9.90
  -5  -4   4  151.87    9.95
  -5  -4   4  159.82    9.45
   4   4  -4   15.66    1.77
   4   4  -4   18.37    2.44
   4   4  -4   16.74    2.40
   4   4  -4   12.81    1.87
   4   4  -4   14.45    2.38
  -4  -4   4   16.25    1.75
  -4  -4   4   16.59    2.94
  -4  -4   4   14.35    1.90
  -4  -4   4   19.87    2.60
   3   4  -4  283.57   16.00
   3   4  -4  270.45   16.59
  -3  -4   4  265.99   16.24
  -3  -4   4  280.63   16.11
  -3  -4   4  297.13   16.43
  -2  -4   4 1604.37  111.11
  -1  -4   4 1469.27   80.10
  -1  -4   4 1365.56   93.34
   0  -4   4  446.12   24.78
   0  -4   4  423.46   24.48
   1  -4   4  596.88   34.27
   1  -4   4  638.40   34.74
  -2   4  -4    7.25    0.88
   2  -4   4    7.35    1.60
   2  -4   4    5.10    1.01
  -3   4  -4  471.22   26.71
  -3   4  -4  444.48   26.28
   3  -4   4  508.25   27.52
   3  -4   4  502.69   26.89
  -4   4  -4  194.88   10.91
  -4   4  -4  172.01   11.17
   4  -4   4  190.45   11.87
   4  -4   4  209.57   11.88
   4  -4   4  174.80   11.59
   4  -4   4  201.50   11.38
  -5   4  -4  102.03    7.26
  -5   4  -4  110.25    7.03
   5  -4   4  127.20    7.88
   5  -4   4  118.16    7.96
   5  -4   4  113.20    7.62
   5  -4   4  123.54    7.41
  -6   4  -4    8.62    1.23
  -6   4  -4    8.54    1.34
   6  -4   4    5.51    1.16
   6  -4   4    6.75    1.49
   6  -4   4    6.66    1.41
   6  -4   4    8.49    1.56
  -7   4  -4   79.32    5.28
  -7   4  -4   80.07    5.13
   7  -4   4   90.52    6.50
   7  -4   4   83.20    5.23
   7  -4   4   87.86    5.59
   8   3  -4   15.09    1.36
  -8  -3   4   14.51    1.49
  -8  -3   4   15.77    1.97
   7   3  -4    4.30    1.18
   7   3  -4    2.93    0.87
  -7  -3   4    2.42    0.91
  -7  -3   4    2.43    1.04
   6   3  -4  411.66   22.22
   6   3  -4  372.75   24.14
   6   3  -4  451.32   23.24
  -6  -3   4  354.79   23.54
  -6  -3   4  394.55   22.88
  -6  -3   4  406.47   22.11
  -6  -3   4  399.59   23.44
   5   3  -4  249.42   14.15
   5   3  -4  206.63   14.72
   5   3  -4  232.87   13.94
   5   3  -4  250.25   13.61
   5   3  -4  215.37   15.67
  -5  -3   4  232.33   14.37
  -5  -3   4  227.03   14.50
  -5  -3   4  244.28   13.25
  -5  -3   4  243.03   13.96
   4   3  -4    1.18    0.78
   4   3  -4    0.36    0.48
   4   3  -4    1.27    0.92
   4   3  -4    0.66    0.56
  -4  -3   4    0.43    0.62
  -4  -3   4    1.60    0.93
  -4  -3   4    0.23    0.64
   3   3  -4    5.56    1.31
   3   3  -4    5.44    0.97
  -3  -3   4    4.11    0.97
   2   3  -4  185.45   10.40
   2   3  -4  171.04   10.79
  -2  -3   4  175.31   10.52
  -2  -3   4  199.38   10.90
  -1  -3   4 3356.50  184.20
   0   3  -4  130.96    7.76
   0  -3   4  139.70    8.34
   0  -3   4  139.60    8.33
  -1   3  -4   14.34    1.00
  -1   3  -4   16.66    1.06
   1  -3   4   11.49    1.40
   1  -3   4   19.86    1.83
  -3   3  -4   52.92    3.11
   3  -3   4   49.33    3.48
  -4   3  -4  799.86   47.97
   4  -3   4  837.95   48.47
   4  -3   4  910.23   48.09
   4  -3   4  957.67   48.44
   4  -3   4  852.73   48.58
  -5   3  -4    6.43    1.41
  -5   3  -4    7.45    1.18
   5  -3   4    8.93    1.95
   5  -3   4    6.77    1.43
   5  -3   4    5.58    1.19
   5  -3   4    6.01    1.52
  -6   3  -4  177.92   10.63
  -6   3  -4  175.76   10.85
   6  -3   4  196.83   13.31
   6  -3   4  190.92   12.06
  -7   3  -4   71.65    5.30
  -7   3  -4   81.49    5.20
   7  -3   4   70.13    6.48
   7  -3   4   80.07    5.27
   7  -3   4   86.10    5.19
   7  -3   4   82.23    5.63
   8   2  -4    5.34    0.84
  -8  -2   4    4.37    0.94
  -8  -2   4    6.36    1.37
   7   2  -4  530.03   28.57
   7   2  -4  487.29   28.19
  -7  -2   4  492.09   28.98
  -7  -2   4  526.00   27.85
  -7  -2   4  494.47   28.57
   6   2  -4    2.44    1.44
   6   2  -4    1.69    0.88
  -6  -2   4    4.14    0.91
  -6  -2   4    4.38    1.17
  -6  -2   4    3.44    1.24
  -6  -2   4    3.64    1.40
   5   2  -4  125.30    9.08
   5   2  -4  124.57    8.12
   5   2  -4  150.93    8.52
   5   2  -4  135.33    7.84
   5   2  -4  122.81    8.37
  -5  -2   4  121.49    8.80
  -5  -2   4  119.17    7.82
  -5  -2   4  128.65    7.65
  -5  -2   4  139.04    8.76
  -5  -2   4  133.97    8.24
   4   2  -4  120.82    8.84
   4   2  -4  142.32    8.10
   4   2  -4  149.09    8.40
   4   2  -4  118.13    8.42
  -4  -2   4  123.52    8.68
  -4  -2   4  138.13    8.34
  -4  -2   4  138.86    9.41
  -4  -2   4  146.46    8.68
  -4  -2   4  136.73    7.85
  -4  -2   4  149.02    8.22
  -4  -2   4  130.42    8.64
   3   2  -4  138.25    8.08
   3   2  -4  134.38    8.55
  -3  -2   4  134.98    7.81
  -3  -2   4  127.48    8.33
  -3  -2   4  141.41    8.18
  -2  -2   4  606.30   31.36
  -2  -2   4  526.42   31.23
   1   2  -4  500.51   28.56
  -1  -2   4  549.02   29.00
   0  -2   4  875.23   50.41
   0  -2   4  954.16   50.58
   2  -2   4    2.95    0.66
   2  -2   4    2.06    0.65
  -3   2  -4  414.20   22.95
  -3   2  -4  376.37   23.22
   3  -2   4  457.52   23.77
   3  -2   4  437.46   23.39
  -4   2  -4  306.75   16.57
  -4   2  -4  284.11   16.96
   4  -2   4  290.56   17.52
   4  -2   4  307.22   17.14
   4  -2   4  292.73   17.46
   4  -2   4  294.66   16.68
  -5   2  -4   28.12    2.26
  -5   2  -4   24.97    2.58
   5  -2   4   26.37    1.84
   5  -2   4   31.63    3.12
   5  -2   4   32.34    4.19
  -6   2  -4  688.86   38.42
  -6   2  -4  739.00   38.92
  -6   2  -4  724.04   39.20
  -6   2  -4  625.95   39.13
   6  -2   4  709.88   37.89
   6  -2   4  670.25   38.90
   6  -2   4  734.92   39.62
   6  -2   4  686.28   39.44
   6  -2   4  699.10   38.83
  -7   2  -4    1.17    0.71
  -7   2  -4    2.29    0.70
  -7   2  -4    1.45    0.90
   7  -2   4    1.63    0.71
   7  -2   4    2.34    1.09
   7  -2   4    0.75    0.97
  -8   2  -4   47.63    3.31
   8  -2   4   61.99    4.11
   8  -2   4   48.48    3.57
   8   1  -4   81.94    4.59
  -8  -1   4   75.29    5.05
  -8  -1   4   65.68    4.75
   7   1  -4    1.68    0.87
   7   1  -4    1.42    0.59
  -7  -1   4    1.23    0.98
  -7  -1   4    1.02    0.68
  -7  -1   4    0.92    0.74
   6   1  -4   45.76    3.67
   6   1  -4   39.89    3.15
   6   1  -4   41.70    4.56
  -6  -1   4   44.76    3.60
  -6  -1   4   38.17    3.19
  -6  -1   4   37.83    3.80
  -6  -1   4   43.88    3.10
  -6  -1   4   39.84    4.26
   5   1  -4  119.10    7.26
   5   1  -4  116.26    7.46
   5   1  -4  112.50    6.78
   5   1  -4  109.50    8.11
  -5  -1   4   97.88    7.78
  -5  -1   4  112.19    7.26
  -5  -1   4  113.96    6.75
  -5  -1   4  113.83    7.24
  -5  -1   4  112.21    7.66
   4   1  -4  175.67   11.59
   4   1  -4  188.19   10.94
   4   1  -4  186.06   10.71
   4   1  -4  192.08   11.24
  -4  -1   4  188.81   10.73
  -4  -1   4  191.04   11.03
  -4  -1   4  192.35   10.81
  -4  -1   4  179.05   10.53
  -4  -1   4  172.17   11.44
   3   1  -4   66.57    4.13
   3   1  -4   57.71    4.43
  -3  -1   4   61.98    3.89
  -3  -1   4   57.80    4.35
  -3  -1   4   66.96    4.17
   2   1  -4  137.10    8.20
  -2  -1   4  149.58    8.36
  -2  -1   4  140.10    8.42
  -1  -1   4  990.26   55.91
   0  -1   4  896.08   50.04
   0  -1   4  901.34   49.77
   1  -1   4 2229.10  120.63
  -2   1  -4  177.48   10.19
   2  -1   4  180.03   10.49
   2  -1   4  192.32   10.48
  -3   1  -4   12.83    1.02
  -3   1  -4   11.65    1.19
   3  -1   4   12.24    1.34
   3  -1   4   12.19    1.25
  -4   1  -4  381.73   20.16
  -4   1  -4  359.73   20.56
   4  -1   4  361.84   21.20
   4  -1   4  357.45   20.28
   4  -1   4  363.95   20.99
   4  -1   4  347.13   20.48
  -5   1  -4  522.48   27.96
  -5   1  -4  468.38   28.43
   5  -1   4  504.42   28.24
   5  -1   4  502.85   28.89
   5  -1   4  510.86   28.83
  -6   1  -4   42.44    3.36
  -6   1  -4   41.53    3.19
  -6   1  -4   40.04    3.78
  -6   1  -4   44.17    3.59
   6  -1   4   46.41    3.59
   6  -1   4   45.45    2.91
   6  -1   4   44.95    4.11
   6  -1   4   48.68    4.32
  -7   1  -4   12.16    1.92
  -7   1  -4   11.63    1.36
  -7   1  -4   10.24    1.55
   7  -1   4   12.84    2.25
   7  -1   4   11.90    2.05
   7  -1   4   12.17    0.91
   7  -1   4    8.44    1.39
  -8   1  -4   15.53    1.44
  -8   1  -4   12.00    1.42
   8  -1   4   14.45    1.67
   8  -1   4   13.35    1.35
   8   0  -4   70.91    4.07
  -8   0   4   61.10    4.29
   7   0  -4    0.83    0.49
  -7   0   4    1.34    0.92
  -7   0   4    0.72    0.64
  -7   0   4    0.34    0.69
  -7   0   4    0.67    0.93
   6   0  -4  130.90    7.83
   6   0  -4  133.62    8.29
   6   0  -4  140.17    8.29
  -6   0   4  116.29    9.17
  -6   0   4  127.50    7.75
  -6   0   4  114.86    7.87
  -6   0   4  127.68    8.62
  -6   0   4  128.92    8.30
   5   0  -4   12.50    1.52
   5   0  -4    5.56    1.29
   5   0  -4   10.08    1.78
   5   0  -4    7.96    1.88
  -5   0   4   10.92    2.01
  -5   0   4    8.04    1.89
  -5   0   4   10.10    1.69
  -5   0   4    6.70    1.23
  -5   0   4    7.71    1.10
   4   0  -4   73.81    4.83
   4   0  -4   64.85    4.68
   4   0  -4   62.19    5.05
  -4   0   4   64.91    4.16
  -4   0   4   66.91    4.59
  -4   0   4   64.98    4.44
  -4   0   4   66.59    4.33
   3   0  -4  503.15   29.02
  -3   0   4  509.80   29.11
  -3   0   4  514.42   28.62
  -3   0   4  529.82   28.66
   2   0  -4    3.14    0.66
  -2   0   4    1.23    0.50
  -2   0   4    1.56    0.60
  -2   0   4    1.61    0.43
   1   0  -4   25.94    1.85
   1   0  -4   30.16    2.04
  -1   0   4   25.20    2.01
  -1   0   4   28.20    1.87
   0   0   4  363.09   20.21
   1   0   4 4051.03  223.82
   2   0   4  903.73   54.46
   2   0   4  787.76   47.13
  -3   0  -4   12.99    1.09
  -3   0  -4   11.83    1.23
   3   0   4   12.72    1.06
  -4   0  -4  317.38   17.41
  -4   0  -4  295.83   17.74
   4   0   4  318.13   17.62
  -5   0  -4    1.65    0.79
   5   0   4   -0.09    0.41
   5   0   4    0.97    1.01
   5   0   4    0.96    0.56
   5   0   4    1.68    0.93
  -6   0  -4  153.96   10.43
  -6   0  -4  162.74    9.76
  -6   0  -4  158.74    9.51
  -6   0  -4  144.90    9.87
   6   0   4  169.17   10.73
   6   0   4  169.21   10.54
   6   0   4  163.44    9.93
  -7   0  -4    0.89    0.62
  -7   0  -4    1.37    0.81
  -7   0  -4    1.07    0.79
   7   0   4    2.15    0.90
   7   0   4    1.02    1.03
   7   0   4    0.40    0.90
   7   0   4    1.42    0.46
  -8   0  -4   46.30    3.37
  -8   0  -4   43.61    3.36
  -8   0  -4   40.49    3.36
   8   0   4   50.18    3.50
   8   0   4   49.09    3.27
   7  -1  -4   20.50    1.65
  -7   1   4   13.35    1.88
  -7   1   4   15.07    1.71
  -7   1   4   16.59    1.94
   6  -1  -4    1.57    0.63
   6  -1  -4    3.93    1.09
   6  -1  -4    4.80    1.23
  -6   1   4    3.32    0.87
  -6   1   4    1.64    1.25
  -6   1   4    0.94    0.89
  -6   1   4    2.22    1.09
   5  -1  -4  239.83   16.69
   5  -1  -4  278.01   17.33
   5  -1  -4  293.21   16.01
  -5   1   4  265.14   16.87
  -5   1   4  278.31   16.37
  -5   1   4  270.00   15.63
   4  -1  -4   72.15    4.80
   4  -1  -4   60.45    5.08
  -4   1   4   66.63    4.65
  -4   1   4   65.40    4.37
  -4   1   4   67.87    5.60
   3  -1  -4   65.98    4.32
   3  -1  -4   64.66    4.84
  -3   1   4   68.58    5.00
  -3   1   4   71.33    4.30
   2  -1  -4   16.04    1.66
   2  -1  -4   16.61    1.38
  -2   1   4   14.60    1.60
  -2   1   4   11.49    1.17
   1  -1  -4  263.56   15.19
  -1   1   4  274.40   15.07
  -1   1   4  281.08   15.50
   0  -1  -4 3659.14  207.34
   2   1   4  934.04   54.80
   2   1   4 1009.31   68.42
  -3  -1  -4  271.22   16.58
  -3  -1  -4  302.05   16.45
   3   1   4  278.39   16.08
   3   1   4  312.94   16.65
   3   1   4  314.66   16.83
  -4  -1  -4    4.19    1.03
  -4  -1  -4    4.56    0.87
   4   1   4    5.06    0.98
   4   1   4    5.79    1.03
  -5  -1  -4   98.35    6.83
  -5  -1  -4  105.86    6.69
  -5  -1  -4  101.31    6.38
  -5  -1  -4   98.72    6.87
   5   1   4  112.26    7.40
   5   1   4  103.33    6.59
   5   1   4   98.22    6.59
   5   1   4  107.07    7.13
  -6  -1  -4   10.38    1.75
  -6  -1  -4   12.56    1.68
  -6  -1  -4   12.80    1.82
   6   1   4   13.78    1.89
   6   1   4   12.93    2.09
   6   1   4   11.35    2.33
  -7  -1  -4   14.21    2.01
  -7  -1  -4   17.82    1.96
  -7  -1  -4   11.14    2.01
  -7  -1  -4   15.40    2.06
   7   1   4   14.82    2.06
   7   1   4   20.34    3.01
   7   1   4   19.84    2.39
  -8  -1  -4   65.25    4.51
  -8  -1  -4   68.02    4.17
  -8  -1  -4   56.01    4.35
   8   1   4   63.49    4.23
   8   1   4   64.28    4.30
   8   1   4   63.09    3.74
   7  -2  -4  207.05   11.20
  -7   2   4  184.06   11.33
  -7   2   4  186.26   11.54
  -7   2   4  203.14   11.30
   6  -2  -4    3.33    1.21
   6  -2  -4    2.69    0.72
  -6   2   4    2.44    1.00
  -6   2   4    2.26    0.87
  -6   2   4    1.92    0.84
  -6   2   4    1.19    1.59
   5  -2  -4   92.95    5.59
   5  -2  -4   93.46    6.17
   5  -2  -4   92.54    6.06
  -5   2   4   85.67    5.65
  -5   2   4   87.27    5.81
  -5   2   4   80.03    5.96
  -5   2   4   83.42    6.37
   4  -2  -4   11.16    1.69
   4  -2  -4   13.03    2.23
   4  -2  -4   11.60    1.23
  -4   2   4   12.91    2.49
  -4   2   4   10.60    1.62
  -4   2   4   11.87    1.44
  -4   2   4    8.80    1.36
   3  -2  -4  285.58   17.16
  -3   2   4  317.92   17.52
  -3   2   4  273.76   16.37
   2  -2  -4  301.14   17.30
   2  -2  -4  297.93   16.46
  -2   2   4  282.83   17.03
   1  -2  -4 1067.86   58.15
   0  -2  -4    8.71    0.88
   0   2   4    9.39    1.06
  -1  -2  -4    0.32    0.27
   1   2   4    0.43    0.35
  -2  -2  -4  201.56   11.68
  -2  -2  -4  199.36   11.49
   2   2   4  210.88   11.73
  -3  -2  -4    6.42    1.05
  -3  -2  -4    4.79    0.83
   3   2   4    5.98    1.04
  -4  -2  -4  260.43   14.67
  -4  -2  -4  248.13   14.92
   4   2   4  264.32   15.08
   4   2   4  255.81   14.96
  -5  -2  -4   55.25    3.67
  -5  -2  -4   52.52    4.08
  -5  -2  -4   49.90    4.00
  -5  -2  -4   45.29    3.63
   5   2   4   49.77    3.84
   5   2   4   53.42    4.45
  -6  -2  -4  268.06   15.20
  -6  -2  -4  252.26   15.44
  -6  -2  -4  261.22   14.87
   6   2   4  256.75   15.89
   6   2   4  244.94   15.43
   6   2   4  261.03   15.24
  -7  -2  -4   28.33    2.99
  -7  -2  -4   23.98    2.44
  -7  -2  -4   21.65    2.55
   7   2   4   24.26    2.51
   7   2   4   21.31    2.35
   7   2   4   26.41    2.41
   7   2   4   25.58    3.48
  -8  -2  -4    3.00    0.96
  -8  -2  -4    3.38    0.75
   8   2   4    2.73    0.78
   8   2   4    2.58    0.69
   7  -3  -4   47.52    3.15
  -7   3   4   41.15    3.45
  -7   3   4   48.41    3.43
  -7   3   4   61.24    4.04
   6  -3  -4   63.67    4.83
   6  -3  -4   75.26    4.43
  -6   3   4   61.73    4.57
  -6   3   4   65.69    4.78
  -6   3   4   67.37    4.57
   5  -3  -4  443.12   24.74
   5  -3  -4  456.23   24.13
  -5   3   4  429.83   24.29
  -5   3   4  433.52   26.46
  -5   3   4  426.06   24.39
  -5   3   4  399.66   24.56
   4  -3  -4    9.87    2.08
   4  -3  -4    6.98    1.41
   4  -3  -4    8.33    1.11
   4  -3  -4    9.41    1.67
  -4   3   4   10.53    1.37
  -4   3   4    4.79    1.21
  -4   3   4    7.37    2.02
  -4   3   4    6.00    1.16
   3  -3  -4   53.43    4.41
   3  -3  -4   59.88    3.65
   3  -3  -4   55.50    4.02
  -3   3   4   54.77    3.75
  -3   3   4   50.45    3.69
  -3   3   4   62.08    4.83
  -2   3   4 2146.94  121.04
   1  -3  -4   20.45    1.62
   1  -3  -4   23.13    2.00
  -1   3   4   21.06    1.59
   0  -3  -4   20.19    1.70
   0  -3  -4   17.29    1.51
   0   3   4   20.33    1.83
   0   3   4   19.65    1.39
  -1  -3  -4 1194.10   86.19
   1   3   4 1213.76   69.21
   2   3   4 1078.91   58.83
   3   3   4 1785.83  102.77
  -4  -3  -4    9.88    1.54
  -4  -3  -4    9.61    1.39
   4   3   4    8.97    1.57
   4   3   4   10.17    1.63
  -5  -3  -4  286.43   15.65
  -5  -3  -4  265.60   16.00
  -5  -3  -4  263.57   15.38
  -5  -3  -4  277.55   15.99
   5   3   4  272.09   16.11
   5   3   4  251.30   15.59
   5   3   4  244.45   15.75
   5   3   4  275.42   16.16
   5   3   4  280.95   16.29
  -6  -3  -4   10.65    1.49
  -6  -3  -4   11.74    2.10
  -6  -3  -4   10.91    1.68
  -6  -3  -4   12.89    2.15
   6   3   4   10.62    1.81
   6   3   4   10.36    2.03
   6   3   4   13.53    2.25
  -7  -3  -4   84.91    5.92
  -7  -3  -4   81.50    6.17
  -7  -3  -4   86.30    6.41
   7   3   4   87.73    6.02
   7   3   4   95.97    6.59
  -8  -3  -4    7.36    1.12
  -8  -3  -4    5.63    1.43
   8   3   4    7.29    1.17
   7  -4  -4   28.91    1.96
  -7   4   4   29.92    2.09
  -7   4   4   32.29    2.25
   6  -4  -4   20.74    1.80
  -6   4   4   21.77    2.18
  -6   4   4   22.86    2.12
  -6   4   4   20.39    2.02
   5  -4  -4  407.03   23.22
   5  -4  -4  426.30   22.67
  -5   4   4  410.65   23.09
  -5   4   4  418.28   25.20
  -5   4   4  396.01   22.82
  -5   4   4  362.62   23.39
   4  -4  -4  434.30   24.59
   4  -4  -4  465.13   23.79
   4  -4  -4  446.48   24.34
  -4   4   4  414.27   25.75
  -4   4   4  416.61   23.93
  -4   4   4  386.41   24.11
  -4   4   4  409.13   23.87
   3  -4  -4    2.19    0.86
   3  -4  -4    2.55    1.10
   3  -4  -4    1.51    0.92
  -3   4   4    2.81    1.24
  -3   4   4    4.85    0.99
  -3   4   4    2.05    0.71
  -3   4   4    2.15    0.80
   2  -4  -4  139.22    8.77
  -2   4   4  131.60    8.00
  -2   4   4  139.94    9.07
   1  -4  -4 1167.24   80.30
  -1   4   4 1070.59   64.78
   0  -4  -4  517.96   30.47
   0  -4  -4  592.74   30.89
  -1  -4  -4  950.54   51.89
  -2  -4  -4  180.17   10.81
  -2  -4  -4  204.05   10.91
   2   4   4  195.69   11.30
   2   4   4  172.07   10.73
  -3  -4  -4  588.83   31.75
   3   4   4  588.78   32.26
   3   4   4  542.32   31.64
  -4  -4  -4  150.07    9.87
  -4  -4  -4  154.44    9.29
  -4  -4  -4  173.66    9.61
  -4  -4  -4  148.70    9.15
   4   4   4  148.48    9.71
   4   4   4  160.32    9.90
   4   4   4  143.02    9.82
  -5  -4  -4   47.30    3.58
  -5  -4  -4   46.01    3.79
  -5  -4  -4   48.60    4.02
  -5  -4  -4   44.75    3.34
  -5  -4  -4   43.49    4.30
   5   4   4   47.19    4.17
   5   4   4   44.35    3.85
   5   4   4   44.71    3.76
   5   4   4   49.45    4.07
  -6  -4  -4    8.22    2.12
  -6  -4  -4    6.80    1.23
  -6  -4  -4    5.83    1.34
  -6  -4  -4    8.34    1.74
  -6  -4  -4    6.45    1.32
   6   4   4    6.90    1.36
   6   4   4    3.92    1.18
   6   4   4    4.86    1.39
   6   4   4    8.63    1.94
  -7  -4  -4   40.39    3.68
  -7  -4  -4   53.74    4.24
  -7  -4  -4   50.85    3.50
   7   4   4   55.00    4.29
   7   4   4   45.32    3.91
  -8  -4  -4   96.36    6.38
  -8  -4  -4   96.56    5.66
   8   4   4   86.68    5.90
   8   4   4  101.51    6.20
   6  -5  -4   17.95    1.89
  -6   5   4   17.81    1.64
  -6   5   4   17.53    1.68
   5  -5  -4    6.19    1.08
  -5   5   4    4.06    1.01
  -5   5   4    4.53    1.03
  -5   5   4    5.34    1.10
  -5   5   4    4.57    1.96
   4  -5  -4    6.00    1.38
   4  -5  -4    7.73    1.31
   4  -5  -4    6.46    1.07
  -4   5   4    6.26    2.05
  -4   5   4    6.53    1.27
  -4   5   4    8.32    1.40
  -4   5   4    5.33    1.11
   3  -5  -4   66.08    4.65
   3  -5  -4   64.90    4.29
   3  -5  -4   62.76    4.40
  -3   5   4   65.14    5.69
  -3   5   4   63.60    4.44
  -3   5   4   62.94    4.38
  -3   5   4   62.70    4.29
   2  -5  -4  819.40   44.73
   2  -5  -4  836.06   44.57
   2  -5  -4  770.70   44.78
   2  -5  -4  728.38   45.19
  -2   5   4  874.28   44.65
  -2   5   4  880.90   46.03
  -2   5   4  764.97   44.45
   1  -5  -4   61.01    4.69
   1  -5  -4   60.28    4.28
  -1   5   4   69.60    4.11
  -1   5   4   72.36    5.15
   0  -5  -4  646.16   35.96
  -1  -5  -4   69.17    4.73
  -1  -5  -4   77.81    5.04
   1   5   4   74.67    4.73
   1   5   4   89.16    5.54
  -2  -5  -4  111.95    7.10
   2   5   4  121.42    7.18
   2   5   4  123.59    7.77
  -3  -5  -4   13.07    1.51
  -3  -5  -4   14.51    1.41
  -3  -5  -4   13.00    2.06
  -3  -5  -4   11.17    1.48
   3   5   4   11.67    1.56
   3   5   4   13.93    2.13
   3   5   4   11.39    1.35
   3   5   4    9.84    1.81
   3   5   4   17.61    2.31
  -4  -5  -4    6.73    1.57
  -4  -5  -4    5.23    1.49
  -4  -5  -4    5.94    1.18
  -4  -5  -4    6.91    1.27
  -4  -5  -4    6.36    1.06
   4   5   4    5.54    1.44
   4   5   4    7.34    1.68
   4   5   4    5.98    0.95
   4   5   4    6.42    1.54
  -5  -5  -4   14.16    2.34
  -5  -5  -4   18.92    1.77
  -5  -5  -4   16.49    2.01
  -5  -5  -4   14.80    2.58
  -5  -5  -4   18.36    2.13
   5   5   4   20.55    2.34
   5   5   4   14.94    2.36
   5   5   4   13.80    2.29
   5   5   4   16.44    2.77
  -6  -5  -4    4.48    1.27
  -6  -5  -4    2.42    1.36
  -6  -5  -4    4.09    0.94
  -6  -5  -4    6.05    1.59
   6   5   4    3.54    1.14
   6   5   4    4.99    1.34
   6   5   4    4.26    1.41
   6   5   4    5.93    1.39
  -7  -5  -4   90.40    6.15
  -7  -5  -4   86.24    6.50
  -7  -5  -4   91.47    5.27
  -7  -5  -4   72.67    5.55
   7   5   4   81.22    5.97
  -8  -5  -4    9.83    1.60
   8   5   4    9.35    1.26
   8   5   4   11.39    1.55
   6  -6  -4   16.57    1.82
  -6   6   4   19.18    1.53
  -6   6   4   17.96    1.46
   5  -6  -4   20.06    1.84
  -5   6   4   23.14    2.00
  -5   6   4   26.29    2.62
  -5   6   4   22.16    1.99
   4  -6  -4   23.63    2.17
   4  -6  -4   20.71    3.11
  -4   6   4   32.53    3.23
  -4   6   4   26.54    2.38
  -4   6   4   19.72    3.70
  -4   6   4   25.18    2.19
   3  -6  -4   13.85    1.59
   3  -6  -4   14.38    1.98
  -3   6   4   11.78    1.58
  -3   6   4   15.43    1.70
  -3   6   4   16.94    1.64
  -3   6   4    9.48    2.25
   2  -6  -4  183.87   10.98
   2  -6  -4  182.85   11.11
  -2   6   4  178.06   10.75
  -2   6   4  195.74   10.76
  -2   6   4  170.43   12.12
  -2   6   4  194.73   10.91
   1  -6  -4   14.87    2.24
   1  -6  -4   19.22    1.97
   1  -6  -4   16.98    2.11
   1  -6  -4   14.65    1.69
  -1   6   4   16.95    1.64
  -1   6   4   19.62    2.44
  -1   6   4   13.99    2.31
  -1   6   4   17.06    1.59
   0  -6  -4   87.37    6.05
   0  -6  -4   82.47    5.95
   0  -6  -4   86.96    5.88
   0   6   4   93.69    5.48
   0   6   4  110.48    6.97
   0   6   4   84.84    5.46
  -1  -6  -4   28.39    2.67
   1   6   4   36.16    4.43
   1   6   4   36.16    2.51
  -2  -6  -4   20.38    2.28
  -2  -6  -4   24.63    2.97
  -2  -6  -4   19.39    2.65
  -2  -6  -4   20.09    1.99
  -2  -6  -4   17.14    1.65
   2   6   4   20.52    1.93
   2   6   4   19.99    2.74
   2   6   4   20.28    2.20
   2   6   4   20.06    1.82
   2   6   4   21.63    2.40
  -3  -6  -4   69.28    4.51
  -3  -6  -4   53.85    4.77
  -3  -6  -4   58.15    4.61
  -3  -6  -4   63.05    4.21
   3   6   4   63.19    4.78
   3   6   4   60.03    4.35
   3   6   4   55.01    4.75
   3   6   4   67.04    5.08
  -4  -6  -4   -0.35    0.55
  -4  -6  -4    0.20    0.46
  -4  -6  -4    0.83    0.98
  -4  -6  -4    0.37    0.66
  -4  -6  -4   -0.56    1.03
   4   6   4    0.47    0.87
   4   6   4    1.23    1.04
   4   6   4    0.50    0.57
   4   6   4    0.12    0.96
  -5  -6  -4  192.70   10.34
  -5  -6  -4  173.07   11.19
  -5  -6  -4  171.14   11.70
   5   6   4  180.27   11.33
   5   6   4  172.68   11.71
   5   6   4  166.03   11.31
  -6  -6  -4   21.58    3.78
  -6  -6  -4   20.54    2.44
  -6  -6  -4   20.19    1.75
  -6  -6  -4   22.38    3.41
   6   6   4   20.72    2.66
   6   6   4   22.37    3.14
   6   6   4   13.35    2.41
  -7  -6  -4    2.15    0.98
  -7  -6  -4    2.41    1.24
   7   6   4    1.60    0.84
  -8  -6  -4   34.80    2.49
   8   6   4   32.01    2.45
   8   6   4   24.49    2.11
   5  -7  -4    3.88    0.58
  -5   7   4    4.16    0.78
  -5   7   4    5.04    0.81
  -5   7   4    4.69    0.79
   4  -7  -4   18.41    2.51
   4  -7  -4   16.50    1.67
   4  -7  -4   16.30    1.85
  -4   7   4   20.30    1.83
  -4   7   4   16.03    1.64
  -4   7   4   16.68    1.71
   3  -7  -4   13.41    2.16
   3  -7  -4   17.62    2.25
   3  -7  -4   17.34    1.93
  -3   7   4   19.61    3.64
  -3   7   4   17.08    1.91
  -3   7   4   19.27    1.89
  -3   7   4   16.62    1.78
   2  -7  -4    0.97    0.65
   2  -7  -4    1.85    0.98
   2  -7  -4    0.78    0.85
  -2   7   4    1.35    0.69
  -2   7   4    2.11    0.75
  -2   7   4    1.37    0.66
  -2   7   4    1.52    1.21
   1  -7  -4  155.12   10.06
   1  -7  -4  150.47   10.18
  -1   7   4  187.44   11.47
  -1   7   4  170.42    9.69
  -1   7   4  161.13   11.03
  -1   7   4  172.22    9.67
   0  -7  -4  174.35   11.54
   0  -7  -4  196.04   11.60
   0  -7  -4  164.98   11.20
   0  -7  -4  197.69   11.78
   0   7   4  197.27   10.98
   0   7   4  207.82   11.08
   0   7   4  189.47   11.33
   0   7   4  195.04   12.27
  -1  -7  -4  110.73    7.37
  -1  -7  -4  107.49    7.16
  -1  -7  -4  106.02    7.30
  -1  -7  -4  110.20    7.45
   1   7   4  101.62    7.73
   1   7   4  118.81    6.91
   1   7   4  105.51    7.13
   1   7   4  115.00    6.77
   1   7   4  122.05    7.94
  -2  -7  -4  140.35    9.25
  -2  -7  -4  140.63    9.24
  -2  -7  -4  135.10    8.90
  -2  -7  -4  137.53    8.95
   2   7   4  154.42    9.69
   2   7   4  143.19    8.49
   2   7   4  136.66    9.30
   2   7   4  137.54    9.03
   2   7   4  150.19    8.75
  -3  -7  -4  314.43   20.44
  -3  -7  -4  344.17   19.75
   3   7   4  347.07   19.34
   3   7   4  326.02   20.15
   3   7   4  336.66   20.05
   3   7   4  374.20   20.70
   3   7   4  338.82   19.61
  -4  -7  -4   61.65    5.20
  -4  -7  -4   59.69    4.72
  -4  -7  -4   56.79    3.72
   4   7   4   59.62    4.97
   4   7   4   66.69    5.57
   4   7   4   60.98    4.10
   4   7   4   65.33    5.05
  -5  -7  -4  145.89    8.97
  -5  -7  -4  168.08   10.16
  -5  -7  -4  160.44   10.79
  -5  -7  -4  155.95   10.11
   5   7   4  162.30   10.42
   5   7   4  167.08   10.53
   5   7   4  158.58   10.89
  -6  -7  -4    0.62    0.85
  -6  -7  -4    1.24    1.15
   6   7   4    0.64    0.81
   6   7   4    0.00    0.76
  -7  -7  -4  106.55    7.51
   7   7   4  115.96    7.69
   4  -8  -4    8.07    1.65
   4  -8  -4    7.32    0.90
   4  -8  -4   10.73    2.17
  -4   8   4    8.10    1.13
  -4   8   4   11.30    1.26
  -4   8   4    8.24    1.08
   3  -8  -4   15.15    2.01
   3  -8  -4   13.48    2.08
   3  -8  -4   15.32    1.64
  -3   8   4   16.38    1.58
  -3   8   4   15.23    1.68
  -3   8   4   14.93    1.53
   2  -8  -4  307.85   18.55
  -2   8   4  299.47   21.41
  -2   8   4  300.06   17.12
   1  -8  -4   22.97    2.93
   1  -8  -4   23.84    2.43
   1  -8  -4   26.17    3.16
  -1   8   4   25.05    2.40
  -1   8   4   27.03    3.88
  -1   8   4   23.61    2.09
  -1   8   4   24.24    2.08
   0  -8  -4    5.56    1.29
   0  -8  -4    3.00    1.28
   0  -8  -4    2.56    1.12
   0   8   4    2.31    1.14
   0   8   4    3.56    1.10
   0   8   4    4.22    0.99
   0   8   4    3.03    0.86
  -1  -8  -4  359.82   21.64
  -1  -8  -4  365.19   21.58
   1   8   4  385.31   22.69
   1   8   4  377.80   21.04
   1   8   4  369.92   21.40
   1   8   4  365.76   20.83
  -2  -8  -4  440.49   25.95
  -2  -8  -4  432.93   25.36
  -2  -8  -4  442.69   25.93
   2   8   4  446.28   26.06
   2   8   4  447.31   25.04
   2   8   4  423.97   25.68
   2   8   4  448.02   25.35
   2   8   4  503.98   26.73
  -3  -8  -4  107.69    7.56
  -3  -8  -4   94.99    7.16
  -3  -8  -4  109.13    7.06
   3   8   4  100.36    7.31
   3   8   4  121.06    8.14
   3   8   4  100.77    7.44
   3   8   4  111.16    6.65
   3   8   4  103.68    6.97
  -4  -8  -4   45.75    4.30
  -4  -8  -4   43.83    4.05
  -4  -8  -4   50.40    3.90
   4   8   4   48.95    4.66
   4   8   4   44.83    3.32
   4   8   4   50.19    4.35
   4   8   4   51.78    4.31
  -5  -8  -4   55.34    4.83
  -5  -8  -4   57.40    4.25
   5   8   4   51.31    4.51
   5   8   4   54.99    4.60
  -6  -8  -4   35.69    3.52
  -6  -8  -4   37.63    2.99
   6   8   4   34.54    3.15
   6   8   4   38.26    3.32
  -7  -8  -4    2.21    0.65
  -7  -8  -4    1.22    0.75
   7   8   4    2.79    0.87
   3  -9  -4   11.43    1.01
   3  -9  -4    9.90    1.49
   3  -9  -4   10.71    1.40
  -3   9   4   11.81    1.33
  -3   9   4   10.49    1.61
  -3   9   4   12.65    1.38
   2  -9  -4   53.65    4.22
   2  -9  -4   48.91    4.03
   2  -9  -4   57.74    3.93
  -2   9   4   58.91    3.84
  -2   9   4   57.75    3.72
  -2   9   4   58.73    4.04
   1  -9  -4   66.01    5.19
   1  -9  -4   74.44    5.13
   1  -9  -4   75.06    5.30
  -1   9   4   74.19    5.10
  -1   9   4   69.67    4.78
  -1   9   4   78.86    4.75
   0  -9  -4  176.68   11.28
   0   9   4  148.98    9.38
   0   9   4  172.40   11.07
   0   9   4  134.03   11.95
  -1  -9  -4   26.69    2.76
  -1  -9  -4   27.00    3.34
   1   9   4   29.50    2.82
   1   9   4   24.76    2.23
   1   9   4   26.95    3.29
   1   9   4   23.84    2.38
  -2  -9  -4   30.31    3.05
   2   9   4   30.78    3.87
   2   9   4   28.46    3.15
   2   9   4   25.17    2.55
   2   9   4   24.11    3.23
   2   9   4   30.16    2.50
  -3  -9  -4   -0.16    0.56
  -3  -9  -4    2.17    0.97
   3   9   4    1.09    0.86
   3   9   4    0.90    0.85
   3   9   4    2.69    1.17
   3   9   4    2.60    1.31
   3   9   4    1.59    0.71
  -4  -9  -4   23.27    2.20
   4   9   4   27.22    2.05
   4   9   4   22.76    3.03
   4   9   4   28.85    2.96
  -5  -9  -4    1.15    0.66
  -5  -9  -4    0.92    0.73
   5   9   4    1.06    0.88
   5   9   4    1.50    1.28
  -6  -9  -4   58.31    3.70
  -6  -9  -4   60.55    4.53
   6   9   4   62.81    4.33
   6   9   4   58.89    4.12
   2 -10  -4    0.50    0.47
   2 -10  -4    0.18    0.62
  -2  10   4    0.39    0.51
  -2  10   4    0.41    0.45
  -2  10   4    0.52    0.48
   1 -10  -4   22.83    2.48
   1 -10  -4   25.86    2.58
  -1  10   4   23.79    2.10
  -1  10   4   25.56    2.00
  -1  10   4   22.25    2.39
   0 -10  -4   66.37    4.83
   0 -10  -4   67.21    4.68
   0  10   4   66.20    4.76
   0  10   4   68.67    4.33
   0  10   4   63.64    4.71
  -1 -10  -4   38.34    3.28
  -1 -10  -4   35.80    3.29
   1  10   4   39.96    3.36
   1  10   4   39.84    2.85
  -2 -10  -4   19.99    2.58
   2  10   4   13.49    1.96
   2  10   4   18.89    2.22
   2  10   4   22.08    1.81
  -3 -10  -4   70.38    5.19
   3  10   4   72.83    5.20
   3  10   4   65.78    5.47
   3  10   4   71.91    4.47
  -4 -10  -4    1.82    0.86
   4  10   4    2.30    0.48
   4  10   4    3.95    1.15
   4  10   4    1.57    0.80
  -5 -10  -4    2.22    0.83
   5  10   4    1.75    0.68
   5  10   4    1.03    0.71
   0 -11  -4    0.45    0.73
   0 -11  -4    0.61    0.50
   0  11   4    0.39    0.54
   0  11   4    0.37    0.41
  -1 -11  -4   22.78    1.95
   1  11   4   24.19    2.18
   1  11   4   22.31    1.78
  -2 -11  -4   36.50    2.86
   2  11   4   36.99    2.99
   2  11   4   37.92    2.52
  -3 -11  -4    8.18    1.27
   3  11   4   12.53    1.00
   3  11   4   12.08    1.60
   2  11  -5    3.63    0.69
  -2 -11   5    2.94    1.23
  -2 -11   5    2.58    0.83
   1  11  -5  100.21    5.85
  -1 -11   5   86.20    6.64
  -1 -11   5  102.87    7.06
   0  11  -5  128.10    7.87
   0 -11   5  151.05    8.91
   4  10  -5    4.38    1.00
   4  10  -5    2.70    0.65
  -4 -10   5    3.08    1.16
   3  10  -5   16.00    2.03
   3  10  -5   16.03    1.85
  -3 -10   5   16.16    2.20
  -3 -10   5   12.22    3.46
   2  10  -5   71.81    4.97
   2  10  -5   67.51    4.59
   2  10  -5   74.33    4.95
  -2 -10   5   67.05    5.80
  -2 -10   5   71.22    6.70
   1  10  -5    1.95    0.73
  -1 -10   5    0.31    0.63
  -1 -10   5   -0.30    0.92
  -1 -10   5    0.24    0.64
   0  10  -5   20.83    1.79
   0  10  -5   16.62    1.79
   0 -10   5   21.67    2.53
   0 -10   5   18.82    2.04
   0 -10   5   19.72    3.11
  -1  10  -5   75.28    4.97
  -1  10  -5   77.13    4.87
   1 -10   5   87.47    5.88
   1 -10   5   80.34    6.01
  -2  10  -5   25.44    2.03
   2 -10   5   22.36    2.33
   2 -10   5   27.55    2.65
   5   9  -5    0.93    0.57
   5   9  -5    1.21    0.77
  -5  -9   5    1.85    0.70
  -5  -9   5    0.70    1.15
   4   9  -5   75.37    4.74
   4   9  -5   65.99    5.04
   4   9  -5   62.48    5.06
  -4  -9   5   72.77    4.75
  -4  -9   5   74.66    5.79
   3   9  -5   25.98    2.62
   3   9  -5   24.82    2.27
   3   9  -5   24.89    2.52
  -3  -9   5   24.92    2.11
  -3  -9   5   20.31    3.09
  -3  -9   5   19.98    2.89
   2   9  -5   20.34    2.69
   2   9  -5   21.08    2.24
   2   9  -5   21.53    2.06
  -2  -9   5   23.53    3.71
  -2  -9   5   17.97    2.82
  -2  -9   5   19.19    2.21
   1   9  -5   32.49    3.06
   1   9  -5   36.22    2.79
   1   9  -5   36.53    2.96
  -1  -9   5   31.02    3.07
  -1  -9   5   36.56    4.09
  -1  -9   5   39.05    3.90
   0   9  -5  168.08    9.82
   0   9  -5  159.35    9.64
   0  -9   5  167.86   11.06
   0  -9   5  162.04   10.29
   0  -9   5  163.53   11.35
  -1   9  -5   13.14    1.61
  -1   9  -5   13.18    1.63
   1  -9   5   17.81    3.09
   1  -9   5   15.03    2.25
   1  -9   5   13.06    2.39
  -2   9  -5   96.59    6.31
   2  -9   5  112.01    6.98
   2  -9   5  116.13    7.71
   2  -9   5  105.20    9.04
  -3   9  -5  132.33    8.41
   3  -9   5  153.56    9.56
   6   8  -5    0.97    0.67
   6   8  -5    1.03    0.50
  -6  -8   5    1.39    0.71
   5   8  -5   89.88    5.60
   5   8  -5   87.28    6.15
   5   8  -5   78.13    5.93
  -5  -8   5   88.21    5.92
  -5  -8   5   83.68    6.26
   4   8  -5  103.26    7.27
   4   8  -5  101.18    7.11
   4   8  -5  109.92    6.75
  -4  -8   5  104.38    7.87
  -4  -8   5  107.91    7.89
  -4  -8   5  102.38    6.97
   3   8  -5  355.53   19.90
   3   8  -5  346.15   20.28
   3   8  -5  364.81   21.08
   3   8  -5  320.47   20.39
  -3  -8   5  356.29   20.10
  -3  -8   5  342.43   21.39
  -3  -8   5  353.87   21.39
   2   8  -5   11.72    2.08
   2   8  -5   13.70    2.04
   2   8  -5   11.20    1.57
   2   8  -5   16.66    2.23
  -2  -8   5    9.86    2.29
  -2  -8   5   12.09    2.01
  -2  -8   5   17.43    3.20
  -2  -8   5   14.78    1.79
   1   8  -5  242.03   14.20
   1   8  -5  235.78   14.02
   1   8  -5  249.81   14.76
  -1  -8   5  237.78   14.62
  -1  -8   5  255.47   15.90
  -1  -8   5  244.57   15.50
   0   8  -5  509.16   27.38
   0   8  -5  484.10   27.80
   0  -8   5  478.91   27.89
   0  -8   5  522.74   28.99
   0  -8   5  458.54   29.07
  -1   8  -5   94.42    6.21
   1  -8   5   83.66    5.98
   1  -8   5   85.39    6.75
   1  -8   5   83.04    7.03
  -2   8  -5  105.28    5.86
   2  -8   5   87.93    7.38
   2  -8   5   97.26    6.61
   2  -8   5   89.79    7.42
   3  -8   5   69.30    4.95
   3  -8   5   70.36    5.60
  -4   8  -5    1.92    0.71
   4  -8   5    1.46    0.86
   4  -8   5    0.69    0.70
   7   7  -5    3.74    0.86
   7   7  -5    3.63    0.84
  -7  -7   5    1.90    0.69
   6   7  -5    2.72    1.02
   6   7  -5    1.26    0.65
   6   7  -5    2.30    0.70
  -6  -7   5    2.61    1.00
   5   7  -5    2.07    1.14
   5   7  -5    0.98    0.89
   5   7  -5    1.26    0.79
  -5  -7   5    2.58    1.38
  -5  -7   5    1.81    0.96
   4   7  -5   22.26    3.35
   4   7  -5   23.67    2.35
   4   7  -5   27.70    3.42
  -4  -7   5   27.37    3.84
  -4  -7   5   20.89    3.49
  -4  -7   5   24.53    2.67
   3   7  -5  462.23   28.96
   3   7  -5  508.83   29.64
   3   7  -5  533.21   28.54
   3   7  -5  524.99   28.91
  -3  -7   5  514.89   28.86
  -3  -7   5  510.10   29.92
  -3  -7   5  507.09   30.13
   2   7  -5   77.96    5.88
   2   7  -5   72.42    5.53
   2   7  -5   81.01    6.07
   2   7  -5   85.45    5.41
  -2  -7   5   80.99    6.48
  -2  -7   5   79.44    6.44
  -2  -7   5   78.45    5.63
  -2  -7   5   74.39    5.28
   1   7  -5  806.58   43.71
   1   7  -5  864.78   44.44
  -1  -7   5  798.03   44.21
  -1  -7   5  701.61   43.50
  -1  -7   5  803.32   46.74
   0   7  -5   38.73    3.24
   0   7  -5   42.30    2.88
   0  -7   5   38.34    4.97
   0  -7   5   43.16    4.03
   0  -7   5   40.48    4.04
  -1   7  -5  145.14    9.20
  -1   7  -5  165.48    8.84
   1  -7   5  153.17   10.72
   1  -7   5  159.19   10.43
   1  -7   5  144.55    9.46
  -2   7  -5  143.68    7.63
   2  -7   5  123.39    8.26
   2  -7   5  119.19    9.32
   2  -7   5  130.35    9.17
  -3   7  -5   40.70    2.77
   3  -7   5   39.88    3.39
   3  -7   5   44.93    4.16
  -4   7  -5  172.32   10.29
   4  -7   5  182.92   10.59
   4  -7   5  166.21   10.41
   4  -7   5  175.47   11.20
  -5   7  -5    9.30    1.03
   5  -7   5    8.31    1.91
   5  -7   5    7.09    1.13
   5  -7   5    6.85    1.34
   7   6  -5    2.05    0.62
   7   6  -5    1.65    0.72
  -7  -6   5    2.31    0.84
   6   6  -5   30.77    2.40
   6   6  -5   24.98    2.82
  -6  -6   5   28.37    2.94
   5   6  -5   16.76    2.04
   5   6  -5   26.43    3.07
   5   6  -5   23.02    3.35
   5   6  -5   17.47    2.51
   5   6  -5   19.77    3.11
  -5  -6   5   19.68    2.67
  -5  -6   5   22.81    3.73
   4   6  -5  223.05   13.05
   4   6  -5  213.39   13.98
   4   6  -5  208.68   12.53
   4   6  -5  208.49   13.18
  -4  -6   5  218.73   14.31
  -4  -6   5  215.77   13.11
  -4  -6   5  203.10   13.59
   3   6  -5  318.08   19.73
   3   6  -5  348.06   19.27
   3   6  -5  362.06   19.63
   3   6  -5  324.68   20.25
  -3  -6   5  345.47   20.54
  -3  -6   5  356.77   20.96
  -3  -6   5  335.63   20.44
  -3  -6   5  326.62   19.63
   2   6  -5  318.91   18.68
   2   6  -5  337.76   18.76
   2   6  -5  329.68   19.42
  -2  -6   5  337.30   19.92
  -2  -6   5  308.08   18.80
  -2  -6   5  342.82   20.05
  -2  -6   5  336.33   20.02
   1   6  -5    2.47    0.67
   1   6  -5    3.51    0.99
  -1  -6   5    3.81    1.41
  -1  -6   5    3.72    1.36
  -1  -6   5    7.37    1.80
   0   6  -5  112.48    6.86
   0   6  -5  114.30    6.35
   0  -6   5  105.56    7.82
   0  -6   5  104.64    7.59
   0  -6   5  103.91    7.90
   0  -6   5  103.86    6.88
  -1   6  -5   29.21    2.19
  -1   6  -5   26.41    1.77
   1  -6   5   22.83    3.50
   1  -6   5   22.87    2.34
   1  -6   5   24.07    2.87
   1  -6   5   21.08    3.22
  -2   6  -5  255.32   15.52
   2  -6   5  295.95   17.22
   2  -6   5  265.34   15.86
  -3   6  -5  414.33   23.92
   3  -6   5  440.99   25.76
   3  -6   5  446.28   24.53
   3  -6   5  402.60   24.70
   3  -6   5  462.41   25.47
  -4   6  -5    0.60    0.52
   4  -6   5    1.93    1.06
   4  -6   5    0.40    0.68
   4  -6   5    1.09    0.94
  -5   6  -5    6.73    1.36
   5  -6   5    4.98    1.04
   5  -6   5    6.60    1.45
   5  -6   5    4.17    1.11
  -6   6  -5   28.17    2.02
   6  -6   5   27.69    2.42
   6  -6   5   25.32    2.17
   6  -6   5   24.54    2.17
   7   5  -5   29.32    2.77
   7   5  -5   27.91    2.25
  -7  -5   5   31.37    2.89
  -7  -5   5   27.58    2.12
   6   5  -5    1.29    0.73
   6   5  -5    0.65    0.84
  -6  -5   5    0.89    0.98
  -6  -5   5    1.45    0.77
   5   5  -5   90.25    6.49
   5   5  -5   92.70    6.09
   5   5  -5   97.02    6.54
   5   5  -5   87.16    6.65
   5   5  -5   94.20    7.44
  -5  -5   5   89.50    6.01
  -5  -5   5   94.88    7.71
  -5  -5   5  103.80    6.90
   4   5  -5  519.72   29.71
   4   5  -5  524.67   30.63
  -4  -5   5  532.14   30.38
  -4  -5   5  536.86   31.26
  -4  -5   5  505.34   29.17
  -4  -5   5  535.58   30.18
   3   5  -5   89.79    6.52
   3   5  -5  100.68    6.64
   3   5  -5  102.06    7.06
   3   5  -5   89.75    6.04
  -3  -5   5   99.62    7.44
  -3  -5   5   91.51    6.44
  -3  -5   5  112.60    7.30
  -3  -5   5  104.23    7.03
   2   5  -5  392.48   21.85
   2   5  -5  370.08   22.43
  -2  -5   5  367.07   22.02
  -2  -5   5  422.21   23.50
  -2  -5   5  389.68   22.87
  -2  -5   5  406.74   22.84
   1   5  -5  586.79   33.32
  -1  -5   5  578.47   33.94
  -1  -5   5  607.21   34.26
  -1  -5   5  618.25   34.02
   0   5  -5   72.33    4.70
   0   5  -5   79.73    4.47
   0  -5   5   74.94    5.98
   0  -5   5   67.51    5.33
   0  -5   5   67.08    5.45
  -1   5  -5  154.33    8.52
   1  -5   5  157.48   10.00
   1  -5   5  162.83   10.21
   1  -5   5  147.87   10.10
   1  -5   5  144.46    9.07
  -2   5  -5    1.00    0.35
  -2   5  -5    0.07    0.28
   2  -5   5    1.40    0.93
   2  -5   5   -0.23    0.63
   2  -5   5    0.70    0.76
  -3   5  -5    3.85    0.68
   3  -5   5    4.39    1.93
   3  -5   5    2.98    0.97
   3  -5   5    4.25    1.39
   3  -5   5    3.53    1.10
   3  -5   5    2.84    1.11
  -4   5  -5    1.53    0.55
   4  -5   5    0.18    0.71
   4  -5   5    0.44    0.85
   4  -5   5    0.24    0.66
  -5   5  -5    1.26    0.61
   5  -5   5   -0.31    0.53
   5  -5   5    1.30    0.78
   5  -5   5    1.28    0.86
   5  -5   5    0.42    0.98
  -6   5  -5    3.71    0.80
  -6   5  -5    2.62    0.72
   6  -5   5    2.87    1.00
   6  -5   5    4.18    1.01
   7   4  -5  123.19    7.41
   7   4  -5  108.24    6.82
  -7  -4   5  110.21    7.50
  -7  -4   5  107.25    6.90
   6   4  -5  573.40   31.14
  -6  -4   5  530.55   31.68
  -6  -4   5  454.61   31.14
   5   4  -5 1166.10   60.59
   5   4  -5 1122.89   60.04
   5   4  -5 1091.97   60.46
   5   4  -5 1054.51   60.67
  -5  -4   5 1097.70   60.14
  -5  -4   5 1090.27   60.81
  -5  -4   5 1020.65   60.77
  -5  -4   5 1103.66   61.98
   4   4  -5  331.69   20.01
   4   4  -5  352.74   19.48
   4   4  -5  349.56   19.82
   4   4  -5  332.69   20.61
  -4  -4   5  346.53   19.53
  -4  -4   5  346.88   20.01
  -4  -4   5  319.89   19.93
  -4  -4   5  346.96   20.09
  -4  -4   5  374.15   21.30
   3   4  -5  108.91    6.92
   3   4  -5  118.87    7.17
   3   4  -5  107.16    7.37
  -3  -4   5  117.95    8.23
  -3  -4   5  121.53    7.27
  -3  -4   5  114.59    7.59
   2   4  -5  187.57   11.66
   2   4  -5  195.26   11.13
  -2  -4   5  198.37   11.85
  -2  -4   5  193.34   11.81
   1   4  -5   52.67    3.30
   1   4  -5   52.03    3.73
  -1  -4   5   57.12    4.20
   0  -4   5 1007.87   55.16
   2  -4   5    3.99    1.15
   2  -4   5    3.33    0.85
  -3   4  -5   31.98    2.05
  -3   4  -5   30.51    2.10
   3  -4   5   32.15    2.97
   3  -4   5   32.97    2.63
   3  -4   5   31.83    2.69
   3  -4   5   34.41    3.06
   3  -4   5   26.69    2.81
  -4   4  -5   14.26    1.28
  -4   4  -5   12.03    1.27
   4  -4   5   14.35    3.37
   4  -4   5   16.17    2.05
   4  -4   5    9.84    1.77
  -5   4  -5   58.25    3.89
   5  -4   5   57.95    4.72
   5  -4   5   59.83    4.22
   5  -4   5   57.04    4.53
   5  -4   5   47.29    4.32
  -6   4  -5    2.95    0.73
  -6   4  -5    3.15    0.82
   6  -4   5    1.49    0.72
   6  -4   5    1.10    0.80
   6  -4   5    2.12    1.10
   6  -4   5    0.86    0.81
  -7   4  -5   13.34    1.55
  -7   4  -5   14.24    1.38
   7  -4   5   14.46    1.46
   7  -4   5   12.95    1.73
   8   3  -5    2.18    0.51
  -8  -3   5    1.46    0.67
  -8  -3   5    1.10    0.72
   7   3  -5    4.69    1.17
   7   3  -5    5.64    1.00
  -7  -3   5    8.25    1.38
  -7  -3   5    6.59    1.53
   6   3  -5   23.27    3.64
   6   3  -5   20.31    2.12
   6   3  -5   29.61    2.19
   6   3  -5   24.91    2.71
  -6  -3   5   19.91    2.86
  -6  -3   5   24.83    3.19
  -6  -3   5   25.07    2.49
   5   3  -5   80.18    6.61
   5   3  -5   80.24    5.66
   5   3  -5   79.81    5.89
   5   3  -5   87.39    5.37
  -5  -3   5   82.51    5.56
  -5  -3   5   80.16    6.02
  -5  -3   5   77.98    6.15
   4   3  -5   29.06    3.22
   4   3  -5   32.67    2.57
   4   3  -5   35.17    2.95
   4   3  -5   32.30    2.78
   4   3  -5   32.25    3.00
  -4  -3   5   35.37    2.95
  -4  -3   5   27.71    2.92
  -4  -3   5   34.01    3.06
  -4  -3   5   31.67    2.68
  -4  -3   5   37.66    3.78
   3   3  -5  498.16   27.03
   3   3  -5  488.97   27.67
  -3  -3   5  502.67   27.37
  -3  -3   5  447.80   27.18
  -2  -3   5  809.52   44.43
  -1  -3   5 7350.08  399.99
   0   3  -5    7.48    0.79
   0  -3   5    6.54    1.14
  -1   3  -5    8.47    0.60
  -1   3  -5    7.39    0.61
   1  -3   5    8.60    1.41
   1  -3   5    8.61    1.22
   2  -3   5   43.63    3.13
   2  -3   5   40.73    3.36
  -3   3  -5   20.50    1.41
  -3   3  -5   21.07    1.60
   3  -3   5   22.58    1.95
   3  -3   5   22.79    2.37
   3  -3   5   18.89    1.88
   3  -3   5   25.04    2.43
  -4   3  -5   49.40    3.51
  -4   3  -5   50.43    3.31
   4  -3   5   47.72    3.61
   4  -3   5   53.75    4.32
   4  -3   5   55.16    3.84
   4  -3   5   49.79    4.18
   4  -3   5   54.32    4.06
  -5   3  -5   82.81    5.82
  -5   3  -5   93.74    5.69
   5  -3   5   85.34    6.45
   5  -3   5   89.48    6.25
   5  -3   5   90.85    6.60
   5  -3   5   99.09    6.11
  -6   3  -5    0.79    0.59
  -6   3  -5    0.62    0.61
   6  -3   5    0.71    0.98
   6  -3   5    0.65    0.76
   6  -3   5   -0.28    0.80
   6  -3   5    1.12    1.17
  -7   3  -5    4.88    0.82
  -7   3  -5    5.86    1.05
   7  -3   5    2.78    0.97
   7  -3   5    3.71    0.83
   7  -3   5    4.95    1.17
   8   2  -5    8.04    0.88
  -8  -2   5    5.58    0.88
  -8  -2   5    6.81    1.24
   7   2  -5   10.26    1.58
   7   2  -5    7.93    1.19
  -7  -2   5   12.17    2.05
  -7  -2   5    6.12    1.23
   6   2  -5   91.86    6.39
   6   2  -5   78.62    5.74
  -6  -2   5   99.02    6.76
  -6  -2   5   90.14    6.16
  -6  -2   5   99.22    5.57
  -6  -2   5   86.91    6.97
   5   2  -5   45.16    3.42
   5   2  -5   39.50    4.21
  -5  -2   5   43.86    3.02
  -5  -2   5   44.41    3.95
  -5  -2   5   43.93    4.11
   4   2  -5   54.28    4.88
   4   2  -5   60.63    4.13
   4   2  -5   70.74    4.66
   4   2  -5   60.51    4.61
   4   2  -5   66.00    4.44
  -4  -2   5   64.77    3.92
  -4  -2   5   65.67    4.45
  -4  -2   5   60.79    4.84
  -4  -2   5   65.99    4.75
  -4  -2   5   57.55    5.23
  -4  -2   5   59.22    4.31
   3   2  -5  566.80   29.42
   3   2  -5  518.58   29.93
  -3  -2   5  542.32   29.58
  -3  -2   5  486.87   29.63
   2   2  -5  260.79   14.66
   2   2  -5  244.00   15.01
  -2  -2   5  290.01   15.13
  -2  -2   5  241.01   14.82
  -2  -2   5  270.71   15.06
   1   2  -5  252.85   15.03
   1   2  -5  265.16   14.74
  -1  -2   5  294.98   15.46
  -1  -2   5  250.63   14.80
  -1  -2   5  276.65   15.96
   0   2  -5  133.30    7.73
   0  -2   5  144.76    8.09
   0  -2   5  131.32    8.19
   1  -2   5  423.77   23.94
  -3   2  -5   74.37    4.85
  -3   2  -5   88.09    4.69
   3  -2   5   85.98    5.48
   3  -2   5   77.01    5.15
  -4   2  -5  101.62    6.62
  -4   2  -5  112.08    6.38
   4  -2   5  102.63    7.23
   4  -2   5  110.37    7.39
   4  -2   5  112.64    6.86
   4  -2   5  105.65    6.66
  -5   2  -5   77.55    4.87
  -5   2  -5   66.91    5.09
   5  -2   5   83.92    5.33
   5  -2   5   74.17    6.20
   5  -2   5   74.62    5.74
   5  -2   5   75.41    5.27
  -6   2  -5    0.14    0.55
  -6   2  -5    1.49    0.81
  -6   2  -5    1.10    0.68
   6  -2   5   -0.25    0.57
   6  -2   5    0.13    0.97
   6  -2   5   -0.30    0.72
   6  -2   5    0.63    1.11
  -7   2  -5   60.02    4.33
  -7   2  -5   58.61    4.23
  -7   2  -5   61.18    4.02
   7  -2   5   63.46    4.79
   7  -2   5   65.65    4.88
   7  -2   5   60.44    4.27
  -8   2  -5   -0.19    0.40
   8  -2   5    0.28    0.56
   8  -2   5    0.29    0.42
   8   1  -5   89.52    5.23
  -8  -1   5   94.69    5.72
  -8  -1   5   81.36    5.37
   7   1  -5   11.18    1.37
   7   1  -5   10.83    1.50
  -7  -1   5    7.27    1.36
  -7  -1   5    7.23    1.51
  -7  -1   5    9.65    1.05
   6   1  -5  169.21   12.34
   6   1  -5  192.90   11.20
   6   1  -5  176.40   10.59
  -6  -1   5  183.01   11.46
  -6  -1   5  181.31   10.40
  -6  -1   5  181.43   11.00
  -6  -1   5  162.53   11.89
   5   1  -5   58.27    5.37
   5   1  -5   77.48    6.56
   5   1  -5   59.04    4.22
   5   1  -5   65.26    4.20
  -5  -1   5   62.20    4.09
  -5  -1   5   66.18    5.02
  -5  -1   5   58.39    5.18
   4   1  -5   72.18    4.90
   4   1  -5   67.21    5.73
   4   1  -5   76.20    5.22
   4   1  -5   75.06    4.99
  -4  -1   5   72.39    4.57
  -4  -1   5   72.66    4.92
  -4  -1   5   69.30    4.61
  -4  -1   5   86.76    5.36
  -4  -1   5   72.52    5.33
  -4  -1   5   66.30    5.37
  -3  -1   5 1316.58   71.59
   2   1  -5 2554.29  154.80
  -2  -1   5 2585.31  143.09
  -1  -1   5 1944.55  107.78
   0  -1   5  561.07   30.70
   0  -1   5  515.39   31.05
  -1   1  -5  424.01   22.30
   1  -1   5  386.41   22.65
  -2   1  -5   80.95    4.79
   2  -1   5   87.49    5.27
   3  -1   5 2880.42  161.80
  -4   1  -5  123.04    7.65
  -4   1  -5  128.88    7.38
   4  -1   5  125.77    7.66
   4  -1   5  127.50    8.35
   4  -1   5  130.11    8.29
   4  -1   5  117.12    7.79
  -5   1  -5   38.94    3.31
  -5   1  -5   40.56    3.01
   5  -1   5   39.64    3.30
   5  -1   5   44.52    3.99
   5  -1   5   43.91    3.90
  -6   1  -5   26.79    2.36
  -6   1  -5   27.02    2.59
  -6   1  -5   24.55    2.60
  -6   1  -5   25.66    2.23
   6  -1   5   27.07    3.19
   6  -1   5   24.64    1.77
   6  -1   5   23.74    3.31
   6  -1   5   27.46    2.61
  -7   1  -5  135.64    8.45
  -7   1  -5  126.86    8.30
  -7   1  -5  135.75    8.08
   7  -1   5  134.28    9.03
   7  -1   5  135.67    8.96
   7  -1   5  141.19    8.43
  -8   1  -5   78.23    4.52
  -8   1  -5   68.57    4.77
  -8   1  -5   62.48    4.50
   8  -1   5   75.46    4.58
   8  -1   5   76.68    4.91
   7   0  -5  161.21    8.86
  -7   0   5  131.93    9.96
  -7   0   5  159.79    8.70
  -7   0   5  139.15    9.15
   6   0  -5   11.02    1.50
   6   0  -5   13.97    2.06
  -6   0   5   14.76    2.40
  -6   0   5   12.63    2.70
  -6   0   5    9.85    1.71
  -6   0   5   11.70    1.53
  -6   0   5   13.03    1.95
   5   0  -5   14.08    2.73
   5   0  -5   15.73    2.46
  -5   0   5   14.34    2.67
  -5   0   5   14.85    1.83
  -5   0   5   12.79    2.15
  -5   0   5   11.45    1.90
   4   0  -5  153.51    8.58
   4   0  -5  142.73    8.61
   4   0  -5  145.01    8.95
   4   0  -5  140.40    9.49
   4   0  -5  167.47   10.11
  -4   0   5  142.49    8.80
  -4   0   5  129.05    8.63
  -4   0   5  131.94    8.98
  -4   0   5  141.29    8.30
  -4   0   5  134.98    8.40
  -3   0   5  808.72   44.77
  -2   0   5 1255.86   68.19
   1   0  -5  749.98   52.94
  -1   0   5  691.03   41.39
   0   0   5  734.13   41.57
   1   0   5  986.75   55.06
   1   0   5  989.47   59.93
  -2   0  -5  102.95    5.68
   2   0   5   99.69    6.06
   2   0   5   90.03    5.88
  -3   0  -5   20.72    1.51
  -3   0  -5   16.93    1.54
   3   0   5   22.76    1.89
   3   0   5   18.34    1.53
  -4   0  -5  465.45   26.90
  -4   0  -5  520.57   26.70
   4   0   5  495.50   26.99
   4   0   5  440.55   27.44
  -5   0  -5   41.93    3.50
  -5   0  -5   46.19    3.24
  -5   0  -5   39.15    3.28
  -5   0  -5   42.37    3.86
   5   0   5   43.27    3.31
   5   0   5   45.26    3.94
   5   0   5   44.41    4.03
   5   0   5   44.55    3.17
  -6   0  -5    0.34    0.60
  -6   0  -5    0.58    0.58
  -6   0  -5    1.01    0.79
  -6   0  -5    0.79    0.62
   6   0   5    0.55    0.50
   6   0   5    0.44    0.70
   6   0   5    0.07    0.96
   6   0   5   -0.88    0.80
  -7   0  -5    0.80    0.65
  -7   0  -5    0.56    0.55
  -7   0  -5    1.38    0.83
   7   0   5   -0.31    0.97
   7   0   5   -0.11    0.55
   7   0   5    0.46    0.33
   7   0   5    0.84    0.99
  -8   0  -5    0.64    0.53
  -8   0  -5    1.16    0.69
  -8   0  -5    0.86    0.63
   8   0   5    2.19    0.68
   8   0   5    1.67    0.90
   8   0   5    1.32    0.76
   7  -1  -5  316.57   17.05
  -7   1   5  267.12   17.32
  -7   1   5  314.67   16.98
  -7   1   5  314.52   17.78
   6  -1  -5    2.94    0.75
  -6   1   5    2.92    1.00
  -6   1   5    7.01    1.27
  -6   1   5    3.48    1.56
  -6   1   5    3.59    0.94
   5  -1  -5   50.99    3.90
   5  -1  -5   47.98    3.40
   5  -1  -5   57.41    3.99
   5  -1  -5   40.81    4.49
  -5   1   5   45.95    3.78
  -5   1   5   43.66    3.47
  -5   1   5   47.81    3.43
  -5   1   5   48.61    4.26
  -5   1   5   43.27    4.47
   4  -1  -5   70.73    5.02
   4  -1  -5   68.93    5.59
   4  -1  -5   72.84    4.53
   4  -1  -5   64.45    4.50
   4  -1  -5   77.54    5.01
  -4   1   5   67.82    4.87
  -4   1   5   69.77    4.52
  -4   1   5   74.73    5.81
  -4   1   5   76.21    5.34
  -4   1   5   67.45    4.61
  -4   1   5   72.44    5.06
   3  -1  -5  683.32   37.42
  -3   1   5  671.91   37.48
  -3   1   5  637.23   36.44
   2  -1  -5 4730.67  255.28
  -2   1   5 4149.39  243.23
   1  -1  -5   25.43    1.97
   1  -1  -5   20.01    1.67
  -1   1   5   22.72    1.96
  -1   1   5   22.02    1.63
   0   1   5    7.15    1.03
   1   1   5 1580.96   87.91
  -2  -1  -5   27.52    1.93
   2   1   5   24.74    2.06
   2   1   5   30.31    2.04
  -3  -1  -5    7.05    0.90
  -3  -1  -5    2.98    0.69
   3   1   5    4.36    0.93
   3   1   5    4.32    0.73
  -4  -1  -5  248.69   13.65
  -4  -1  -5  227.62   13.81
   4   1   5  239.03   13.97
  -5  -1  -5   99.98    6.60
  -5  -1  -5  104.60    7.01
  -5  -1  -5  104.00    6.68
  -5  -1  -5  101.44    6.99
   5   1   5  117.50    7.70
   5   1   5  110.67    7.41
   5   1   5  107.47    6.75
  -6  -1  -5    0.24    0.68
  -6  -1  -5   -0.10    0.61
  -6  -1  -5    0.11    0.52
  -6  -1  -5    0.60    0.58
   6   1   5   -0.53    0.92
   6   1   5    0.30    0.50
   6   1   5   -0.23    0.85
  -7  -1  -5    6.95    1.39
  -7  -1  -5    6.47    1.34
   7   1   5    9.16    1.96
   7   1   5    9.62    1.95
   7   1   5    7.08    1.36
  -8  -1  -5   62.28    4.57
  -8  -1  -5   67.59    4.61
   8   1   5   70.59    4.50
   8   1   5   66.16    4.44
   7  -2  -5   70.32    4.14
  -7   2   5   58.42    4.34
   6  -2  -5   25.55    1.99
  -6   2   5   19.24    2.24
  -6   2   5   18.85    3.13
  -6   2   5   19.77    2.03
  -6   2   5   20.97    2.05
  -6   2   5   22.71    2.58
   5  -2  -5  273.29   15.33
   5  -2  -5  293.54   14.94
   5  -2  -5  268.02   15.42
  -5   2   5  251.05   14.91
  -5   2   5  251.02   15.69
  -5   2   5  236.96   15.26
  -5   2   5  239.83   14.98
   4  -2  -5  132.18    8.26
   4  -2  -5  123.44    9.41
   4  -2  -5  138.19    7.78
   4  -2  -5  141.81    8.28
  -4   2   5  114.73   10.09
  -4   2   5  112.16    8.00
  -4   2   5  127.96    7.79
  -4   2   5  138.62    9.37
   3  -2  -5  157.17    9.47
   3  -2  -5  150.40    9.68
   3  -2  -5  148.96    8.81
  -3   2   5  153.30    9.84
  -3   2   5  144.34    8.75
  -3   2   5  142.27    8.92
   2  -2  -5 1136.78   62.03
  -1   2   5 1587.02   89.28
   0  -2  -5 3074.41  175.82
   0   2   5 2853.33  162.48
  -1  -2  -5  648.21   35.51
  -2  -2  -5 1096.17  104.99
   2   2   5 1395.18   74.41
  -3  -2  -5   20.50    1.59
  -3  -2  -5   17.29    1.56
   3   2   5   14.47    1.35
   3   2   5   16.63    1.63
  -4  -2  -5    1.46    0.60
  -4  -2  -5    0.72    0.52
   4   2   5    2.09    0.83
   4   2   5    2.53    0.82
   4   2   5    0.89    0.63
  -5  -2  -5   18.94    1.85
  -5  -2  -5   16.24    1.96
  -5  -2  -5   18.13    1.87
  -5  -2  -5   20.32    2.67
   5   2   5   17.98    1.97
   5   2   5   15.72    2.52
   5   2   5   12.84    2.00
   5   2   5   18.70    2.62
  -6  -2  -5   40.86    3.67
  -6  -2  -5   43.29    3.25
  -6  -2  -5   42.35    3.44
  -6  -2  -5   49.04    3.85
   6   2   5   38.84    3.37
   6   2   5   41.13    3.60
   6   2   5   40.77    4.10
   6   2   5   39.57    3.71
  -7  -2  -5    8.59    1.62
  -7  -2  -5    6.57    1.45
  -7  -2  -5    4.59    1.83
  -7  -2  -5    6.56    1.17
   7   2   5    6.87    1.21
   7   2   5    4.51    1.45
   7   2   5    6.44    1.33
   7   2   5    6.36    1.36
  -8  -2  -5   17.34    1.94
  -8  -2  -5   18.17    2.11
  -8  -2  -5   19.48    2.00
   8   2   5   16.50    1.32
   8   2   5   30.53    4.59
   8   2   5   16.76    1.78
   7  -3  -5    2.13    0.54
  -7   3   5    2.65    0.60
  -7   3   5    1.70    0.58
   6  -3  -5    0.72    0.50
  -6   3   5   -0.01    0.51
  -6   3   5    0.13    0.61
  -6   3   5    0.68    0.68
   5  -3  -5  395.91   20.30
   5  -3  -5  385.65   20.90
  -5   3   5  338.92   20.38
  -5   3   5  324.27   20.59
  -5   3   5  336.67   21.05
  -5   3   5  378.04   22.77
  -5   3   5  356.20   20.37
   4  -3  -5   87.27    5.74
   4  -3  -5   85.96    5.69
   4  -3  -5   81.11    6.47
   4  -3  -5   88.81    5.24
  -4   3   5   89.87    6.98
  -4   3   5   80.49    5.36
  -4   3   5   73.46    5.84
  -4   3   5   82.22    5.35
  -4   3   5   71.05    5.48
   3  -3  -5  555.44   32.65
   3  -3  -5  640.10   31.63
   3  -3  -5  582.46   32.05
   3  -3  -5  581.66   32.05
  -3   3   5  522.17   31.59
  -3   3   5  532.60   31.55
  -3   3   5  582.43   33.01
   2  -3  -5  266.68   15.17
  -2   3   5  249.13   15.24
  -2   3   5  244.60   14.24
  -1   3   5  103.09    6.26
  -1   3   5  106.51    6.93
  -1   3   5  108.71    6.26
   0  -3  -5 3351.08  199.45
   0   3   5 3319.43  183.89
  -1  -3  -5 1215.56   93.06
   1   3   5 1327.68   73.92
  -2  -3  -5   36.93    2.57
  -2  -3  -5   37.48    2.57
   2   3   5   33.55    2.77
  -3  -3  -5  599.43   34.11
   3   3   5  637.30   34.51
  -4  -3  -5   19.66    1.89
  -4  -3  -5   18.09    1.82
  -4  -3  -5   20.12    2.25
   4   3   5   21.49    2.19
   4   3   5   17.44    2.44
  -5  -3  -5  503.94   26.38
  -5  -3  -5  483.70   26.04
  -5  -3  -5  456.07   26.44
  -5  -3  -5  460.38   25.81
   5   3   5  401.41   26.33
   5   3   5  459.08   26.50
   5   3   5  458.68   26.59
   5   3   5  453.91   26.24
  -6  -3  -5    3.76    1.31
  -6  -3  -5    2.74    1.02
  -6  -3  -5    2.42    0.92
  -6  -3  -5    2.18    0.82
   6   3   5    3.31    1.19
   6   3   5    2.05    1.12
   6   3   5    2.78    1.01
   6   3   5    2.47    1.22
  -7  -3  -5  147.87    9.52
  -7  -3  -5  155.98   10.20
  -7  -3  -5  158.14    9.92
   7   3   5  164.75    9.96
   7   3   5  174.46   10.54
  -8  -3  -5   14.90    2.05
  -8  -3  -5   21.90    2.19
   8   3   5   22.12    1.99
   6  -4  -5    8.09    1.11
  -6   4   5    7.14    1.10
  -6   4   5    7.61    1.20
  -6   4   5    7.38    1.10
   5  -4  -5  587.10   29.79
  -5   4   5  533.33   30.14
  -5   4   5  526.64   29.82
  -5   4   5  515.19   29.78
  -5   4   5  502.47   32.06
   4  -4  -5    4.82    1.21
   4  -4  -5    3.48    1.11
   4  -4  -5    3.81    0.87
  -4   4   5    3.08    0.91
  -4   4   5    3.59    1.62
  -4   4   5    3.94    1.03
  -4   4   5    3.71    1.08
   3  -4  -5   57.91    4.22
   3  -4  -5   54.39    4.78
   3  -4  -5   58.70    3.84
   3  -4  -5   64.03    4.33
  -3   4   5   53.18    4.03
  -3   4   5   65.21    5.34
  -3   4   5   51.16    4.39
  -3   4   5   54.74    3.91
  -3   4   5   56.86    3.90
   2  -4  -5   82.51    5.21
   2  -4  -5   92.97    6.16
   2  -4  -5   79.55    5.62
  -2   4   5   91.99    6.38
  -2   4   5   79.18    5.30
  -2   4   5   78.81    5.11
  -2   4   5   83.94    5.23
   1  -4  -5   86.18    6.08
   1  -4  -5   98.71    6.16
  -1   4   5   88.50    6.30
  -1   4   5   94.86    5.44
  -1   4   5   89.06    5.57
   0  -4  -5  192.30   11.73
   0  -4  -5  203.78   12.11
   0   4   5  221.38   12.47
   0   4   5  209.35   11.59
  -1  -4  -5 1030.60   86.42
   1   4   5 1090.73   63.55
  -2  -4  -5 2025.09  160.33
   2   4   5 2521.02  132.79
  -3  -4  -5  410.38   22.14
  -3  -4  -5  360.23   21.99
   3   4   5  407.37   22.57
  -4  -4  -5  106.04    6.99
  -4  -4  -5  129.82    7.32
  -4  -4  -5  115.05    6.95
  -4  -4  -5  106.06    7.45
   4   4   5  107.24    7.44
   4   4   5   95.90    7.55
   4   4   5  120.22    7.63
  -5  -4  -5   14.23    1.92
  -5  -4  -5   11.23    2.30
  -5  -4  -5   11.59    3.24
  -5  -4  -5   10.40    1.71
   5   4   5   14.49    2.07
   5   4   5   11.66    2.16
   5   4   5   15.24    2.47
   5   4   5   15.03    2.43
  -6  -4  -5   33.35    2.87
  -6  -4  -5   31.84    3.19
  -6  -4  -5   29.81    2.55
  -6  -4  -5   30.96    2.99
   6   4   5   25.51    2.90
   6   4   5   26.86    3.06
  -7  -4  -5  134.04    8.73
  -7  -4  -5  133.20    9.09
  -7  -4  -5  147.05    8.44
   7   4   5  137.38    8.92
   7   4   5  146.17    9.15
  -8  -4  -5   -0.18    0.40
  -8  -4  -5   -0.64    0.52
   8   4   5    0.34    0.53
   8   4   5   -0.04    0.49
   6  -5  -5    0.28    0.39
  -6   5   5    1.54    0.62
  -6   5   5    0.65    0.62
   5  -5  -5   66.33    4.67
  -5   5   5   74.89    4.91
  -5   5   5   74.20    4.78
  -5   5   5   73.99    4.75
   4  -5  -5   19.78    1.91
  -4   5   5   24.37    4.02
  -4   5   5   17.43    1.99
  -4   5   5   20.47    1.98
  -4   5   5   20.66    2.13
   3  -5  -5  430.94   23.72
   3  -5  -5  399.44   23.79
   3  -5  -5  428.61   23.78
  -3   5   5  414.32   24.29
  -3   5   5  438.56   23.65
  -3   5   5  414.13   25.49
  -3   5   5  425.68   23.73
   2  -5  -5   24.86    2.10
   2  -5  -5   23.07    2.76
   2  -5  -5   19.27    2.54
   2  -5  -5   24.01    2.25
  -2   5   5   23.91    2.88
  -2   5   5   23.54    2.05
   1  -5  -5   89.35    6.39
   1  -5  -5   94.75    6.44
   1  -5  -5   84.33    5.92
  -1   5   5   96.88    5.61
  -1   5   5   91.04    5.91
  -1   5   5  100.45    5.82
  -1   5   5  101.47    7.85
  -1   5   5   87.73    5.72
   0  -5  -5   56.70    4.14
   0   5   5   55.55    3.54
   0   5   5   55.45    4.36
   1   5   5  718.68   46.27
  -2  -5  -5  122.45    7.49
  -2  -5  -5  138.32    7.71
  -2  -5  -5  118.75    8.14
   2   5   5  110.43    7.75
   2   5   5  127.56    7.49
  -3  -5  -5   58.44    4.51
  -3  -5  -5   60.78    4.10
  -3  -5  -5   72.36    4.94
  -3  -5  -5   60.39    4.00
  -3  -5  -5   50.65    4.60
   3   5   5   63.27    4.70
   3   5   5   52.14    4.61
   3   5   5   56.28    3.82
  -4  -5  -5  327.57   18.80
  -4  -5  -5  295.90   19.02
  -4  -5  -5  333.01   18.05
   4   5   5  314.80   18.61
   4   5   5  295.78   18.70
   4   5   5  332.76   18.99
  -5  -5  -5   82.03    5.53
  -5  -5  -5   74.95    7.60
  -5  -5  -5   78.58    5.25
  -5  -5  -5   75.24    4.96
  -5  -5  -5   71.13    5.65
   5   5   5   73.75    5.93
   5   5   5   73.47    5.73
   5   5   5   70.73    5.44
  -6  -5  -5   76.97    5.36
  -6  -5  -5   80.35    5.06
  -6  -5  -5   85.21    5.79
  -6  -5  -5   73.13    5.79
  -6  -5  -5   66.04    6.05
   6   5   5   78.02    5.85
   6   5   5   74.25    6.07
   6   5   5   72.54    5.36
   6   5   5   80.10    5.63
  -7  -5  -5    2.16    0.67
  -7  -5  -5    0.03    0.65
  -7  -5  -5    0.01    1.19
  -7  -5  -5    1.16    0.94
   7   5   5    1.16    0.89
  -8  -5  -5   12.09    1.71
  -8  -5  -5   11.31    1.03
   8   5   5   10.13    1.36
   8   5   5   13.40    1.43
   6  -6  -5   21.81    2.12
  -6   6   5   25.38    1.77
  -6   6   5   29.21    1.93
   5  -6  -5    8.91    1.20
  -5   6   5    5.28    0.94
  -5   6   5    6.52    1.13
  -5   6   5    5.96    0.96
   4  -6  -5   16.85    1.76
  -4   6   5   12.21    2.97
  -4   6   5   19.72    1.89
  -4   6   5   17.18    1.73
  -4   6   5   16.40    1.82
   3  -6  -5    4.00    1.13
   3  -6  -5    3.04    0.87
  -3   6   5    5.70    1.18
  -3   6   5    4.13    1.64
  -3   6   5    3.36    0.91
  -3   6   5    4.03    0.94
   2  -6  -5  172.83   11.27
   2  -6  -5  188.02   11.34
   2  -6  -5  168.37   11.32
  -2   6   5  205.44   11.08
  -2   6   5  205.71   12.89
  -2   6   5  211.11   11.66
   1  -6  -5  151.06   10.42
   1  -6  -5  160.11   10.06
   1  -6  -5  154.27   10.02
   1  -6  -5  161.25    9.95
  -1   6   5  170.82   10.98
  -1   6   5  182.09    9.82
  -1   6   5  172.55    9.56
  -1   6   5  161.16    9.52
   0  -6  -5   84.31    5.98
   0  -6  -5   85.70    5.91
   0  -6  -5   82.94    5.73
   0  -6  -5   85.62    5.91
   0   6   5   81.39    5.23
   0   6   5   89.23    5.57
   0   6   5   89.99    5.32
   0   6   5   88.97    6.37
  -1  -6  -5   22.39    2.32
  -1  -6  -5   19.97    2.32
  -1  -6  -5   24.00    2.32
  -1  -6  -5   22.31    2.37
   1   6   5   21.86    1.94
   1   6   5   22.99    2.45
   1   6   5   26.90    2.69
   1   6   5   23.25    1.90
   1   6   5   22.87    2.24
  -2  -6  -5  163.98   10.35
  -2  -6  -5  164.24    9.71
  -2  -6  -5  163.90   10.51
  -2  -6  -5  165.37   10.46
   2   6   5  176.97    9.75
   2   6   5  156.62   10.21
   2   6   5  168.06    9.91
   2   6   5  173.81   10.99
  -3  -6  -5   97.07    6.79
  -3  -6  -5  100.59    7.12
  -3  -6  -5   98.14    6.26
  -3  -6  -5   96.87    6.06
  -3  -6  -5  111.09    6.62
   3   6   5   92.95    6.88
   3   6   5   94.69    6.05
   3   6   5   91.11    6.70
   3   6   5  108.19    7.23
   3   6   5   96.69    6.36
  -4  -6  -5  276.20   16.26
  -4  -6  -5  276.72   18.62
  -4  -6  -5  279.00   16.89
  -4  -6  -5  301.63   16.26
   4   6   5  265.83   16.82
   4   6   5  269.54   15.80
   4   6   5  307.43   17.43
   4   6   5  280.46   17.34
  -5  -6  -5   19.29    2.31
  -5  -6  -5   20.60    3.28
  -5  -6  -5   18.33    1.76
  -5  -6  -5   21.47    2.99
  -5  -6  -5   23.41    2.42
   5   6   5   17.79    2.70
   5   6   5   14.52    2.31
   5   6   5   15.42    2.66
  -6  -6  -5  142.33    9.27
  -6  -6  -5  130.87    9.66
  -6  -6  -5  136.05    8.27
  -6  -6  -5  155.81    9.39
   6   6   5  137.25    8.87
   6   6   5  137.60    9.34
   6   6   5  145.63   11.04
  -7  -6  -5   31.38    3.34
  -7  -6  -5   32.27    2.93
   7   6   5   30.35    2.95
   5  -7  -5    0.35    0.34
   5  -7  -5   -0.08    0.46
  -5   7   5    0.10    0.39
  -5   7   5    0.00    0.37
   4  -7  -5   21.70    2.05
   4  -7  -5   23.16    2.47
  -4   7   5   25.12    2.23
  -4   7   5   26.36    2.04
  -4   7   5   25.55    2.13
   3  -7  -5 1002.39   54.38
   3  -7  -5  997.76   56.88
  -3   7   5  955.19   59.31
   2  -7  -5   50.06    4.05
   2  -7  -5   51.58    4.13
   2  -7  -5   51.92    3.96
  -2   7   5   46.32    4.84
  -2   7   5   53.83    3.62
  -2   7   5   56.43    3.64
  -2   7   5   53.51    3.81
   1  -7  -5  114.08    7.78
   1  -7  -5  115.55    7.65
  -1   7   5  128.66    7.25
  -1   7   5  119.72    7.16
  -1   7   5  121.34    7.47
  -1   7   5  113.49    8.57
   0  -7  -5  342.38   20.84
   0  -7  -5  345.77   20.35
   0  -7  -5  360.48   20.68
   0   7   5  373.45   21.45
   0   7   5  326.01   21.63
   0   7   5  382.41   20.04
   0   7   5  351.32   20.88
  -1  -7  -5   14.90    2.25
  -1  -7  -5   11.55    1.86
  -1  -7  -5   12.59    2.06
  -1  -7  -5   10.54    1.74
   1   7   5   14.15    1.66
   1   7   5   13.90    2.45
   1   7   5   14.82    2.39
   1   7   5   12.87    1.87
   1   7   5   13.45    1.56
  -2  -7  -5  289.41   17.67
  -2  -7  -5  296.55   17.73
  -2  -7  -5  295.50   18.16
  -2  -7  -5  308.43   20.17
   2   7   5  303.89   17.37
   2   7   5  332.48   18.54
   2   7   5  291.72   18.00
  -3  -7  -5    9.27    1.70
  -3  -7  -5    8.29    1.03
  -3  -7  -5    8.71    1.56
  -3  -7  -5   10.94    2.17
   3   7   5   12.36    1.86
   3   7   5   12.85    1.55
   3   7   5   10.45    2.14
   3   7   5   12.37    2.17
   3   7   5   10.64    2.10
  -4  -7  -5   13.08    2.24
  -4  -7  -5   10.43    1.77
  -4  -7  -5   12.93    1.29
  -4  -7  -5   11.73    2.46
   4   7   5   17.05    2.79
   4   7   5   15.82    2.80
   4   7   5   15.44    1.47
   4   7   5   11.26    2.01
  -5  -7  -5   17.46    2.89
  -5  -7  -5   10.27    1.83
  -5  -7  -5    8.26    1.98
   5   7   5   12.93    2.38
   5   7   5   11.31    2.12
  -6  -7  -5   17.61    2.86
  -6  -7  -5   17.41    2.43
   6   7   5   19.93    2.67
   6   7   5   14.35    2.01
  -7  -7  -5   12.18    2.00
  -7  -7  -5   16.89    1.86
   7   7   5   15.04    2.09
   4  -8  -5   98.18    6.54
   4  -8  -5   92.60    5.99
  -4   8   5  112.09    6.07
  -4   8   5  107.17    6.26
   3  -8  -5  156.05   10.39
   3  -8  -5  165.57   10.38
   3  -8  -5  166.08   10.73
  -3   8   5  191.00   10.46
  -3   8   5  180.33   10.13
  -3   8   5  193.56   10.29
   2  -8  -5  102.98    7.08
   2  -8  -5   99.32    6.92
   2  -8  -5  107.68    6.92
  -2   8   5  112.34    6.82
  -2   8   5   89.00    7.88
  -2   8   5  113.94    6.49
  -2   8   5  110.57    6.55
   1  -8  -5   12.12    1.86
   1  -8  -5   14.93    2.16
   1  -8  -5   17.06    2.30
  -1   8   5   15.36    2.83
  -1   8   5   19.11    1.98
  -1   8   5   12.42    1.51
   0  -8  -5   84.12    6.07
   0  -8  -5   82.25    5.97
   0   8   5   87.10    6.81
   0   8   5   85.32    5.39
   0   8   5   83.68    5.51
   0   8   5   90.93    5.91
  -1  -8  -5   35.29    3.29
  -1  -8  -5   33.45    2.96
  -1  -8  -5   36.04    3.34
   1   8   5   35.70    3.77
   1   8   5   33.68    3.44
   1   8   5   33.58    2.73
   1   8   5   36.31    3.20
   1   8   5   36.37    2.92
  -2  -8  -5   47.65    3.84
  -2  -8  -5   43.51    4.07
   2   8   5   48.78    3.72
   2   8   5   54.50    4.75
   2   8   5   46.44    4.16
   2   8   5   46.71    4.04
   2   8   5   49.51    3.48
  -3  -8  -5   73.57    5.88
  -3  -8  -5   77.03    5.47
  -3  -8  -5   73.02    5.68
   3   8   5   74.05    5.69
   3   8   5   70.29    5.27
   3   8   5   88.84    6.51
   3   8   5   81.10    4.99
   3   8   5   70.03    5.73
  -4  -8  -5    0.27    0.86
  -4  -8  -5    1.37    1.26
  -4  -8  -5    0.04    1.25
   4   8   5    0.21    0.80
   4   8   5    0.94    1.58
  -5  -8  -5    7.26    1.69
  -5  -8  -5    8.93    1.62
   5   8   5    7.31    1.65
   5   8   5    9.89    1.83
  -6  -8  -5   10.39    1.54
  -6  -8  -5    7.09    2.24
   6   8   5    7.32    1.40
   6   8   5    8.17    1.58
  -7  -8  -5    8.83    1.10
  -7  -8  -5    7.99    1.38
   7   8   5    5.32    0.98
   3  -9  -5   43.05    3.10
   3  -9  -5   44.66    2.97
   3  -9  -5   42.86    3.35
  -3   9   5   46.67    3.40
  -3   9   5   49.15    3.27
  -3   9   5   50.73    3.04
   2  -9  -5    8.01    1.22
   2  -9  -5    6.79    1.29
  -2   9   5    8.99    1.15
  -2   9   5    9.01    1.40
  -2   9   5    7.82    1.11
   1  -9  -5  176.82   10.69
   1  -9  -5  165.75   10.66
   1  -9  -5  173.65   10.65
  -1   9   5  173.76   10.31
  -1   9   5  176.77   10.15
  -1   9   5  180.88   10.62
   0  -9  -5   18.62    2.37
   0  -9  -5   16.72    2.27
   0   9   5   12.37    2.48
   0   9   5   18.14    1.88
   0   9   5   17.93    1.78
   0   9   5   20.46    2.19
  -1  -9  -5    9.16    2.24
   1   9   5   10.84    2.71
   1   9   5    7.67    1.41
   1   9   5   10.11    2.96
  -2  -9  -5  306.48   18.03
   2   9   5  296.66   18.48
   2   9   5  284.74   17.70
   2   9   5  265.48   17.04
   2   9   5  318.28   18.21
   2   9   5  311.47   17.24
  -3  -9  -5  356.63   20.48
  -3  -9  -5  343.57   19.56
   3   9   5  335.98   20.17
   3   9   5  360.04   19.35
   3   9   5  323.57   20.23
  -4  -9  -5   35.65    3.46
  -4  -9  -5   33.25    2.78
   4   9   5   38.29    3.41
   4   9   5   33.81    2.33
   4   9   5   33.93    3.25
  -5  -9  -5   12.86    2.23
  -5  -9  -5   15.22    1.56
   5   9   5   11.86    1.75
   5   9   5    9.33    2.35
  -6  -9  -5    2.86    0.75
  -6  -9  -5    2.96    1.04
   6   9   5    4.10    0.99
   6   9   5    3.28    0.84
  -2  10   5    0.50    0.43
  -2  10   5    0.01    0.40
   1 -10  -5    0.77    1.04
   1 -10  -5    1.16    0.61
   1 -10  -5    1.08    0.65
  -1  10   5    0.96    0.55
  -1  10   5    1.31    0.64
  -1  10   5    3.26    1.37
   0 -10  -5    0.47    0.60
   0 -10  -5    1.27    0.79
   0  10   5    2.28    0.82
   0  10   5    1.34    0.62
   0  10   5    1.34    0.86
  -1 -10  -5  228.29   13.64
   1  10   5  229.35   13.60
   1  10   5  215.08   13.26
   1  10   5  239.25   13.02
  -2 -10  -5   64.63    4.73
   2  10   5   56.31    4.34
   2  10   5   63.78    4.67
   2  10   5   63.79    4.02
  -3 -10  -5    3.12    1.07
   3  10   5    3.86    1.08
   3  10   5    3.91    0.73
   3  10   5    5.40    1.30
   4  10   5    3.18    1.05
  -5 -10  -5    1.79    0.76
   5  10   5    0.26    0.49
   5  10   5    1.23    0.75
   0 -11  -5    5.18    1.04
   0 -11  -5    3.89    0.68
   0  11   5    3.84    0.63
   0  11   5    5.05    0.96
  -1 -11  -5   84.66    5.44
   1  11   5   87.96    5.62
   1  11   5   87.48    5.12
  -2 -11  -5    3.21    0.77
   2  11   5    2.85    0.80
   2  11   5    4.87    0.64
  -3 -11  -5   43.56    3.26
   3  11   5   45.20    3.31
   4  10  -6   28.10    2.99
   4  10  -6   35.63    2.41
   3  10  -6   10.31    1.48
   3  10  -6    9.79    1.53
   3  10  -6    8.48    1.16
  -3 -10   6    9.86    1.71
  -3 -10   6    7.59    1.82
   2  10  -6   42.92    3.99
   2  10  -6   42.94    3.42
   2  10  -6   48.84    3.24
  -2 -10   6   41.83    4.27
  -2 -10   6   47.66    3.96
   1  10  -6   41.25    3.27
   1  10  -6   48.28    3.15
  -1 -10   6   44.43    4.31
  -1 -10   6   45.85    4.74
  -1 -10   6   41.27    3.24
   0  10  -6    0.45    0.54
   0  10  -6    0.60    0.54
   0 -10   6    1.03    0.73
   0 -10   6   -0.45    0.80
   0 -10   6    0.14    0.91
  -1  10  -6    8.23    1.05
   1 -10   6    8.84    1.82
   1 -10   6    9.44    1.83
   1 -10   6    7.90    1.35
   2 -10   6  210.42   11.97
   2 -10   6  184.28   11.37
   5   9  -6   39.89    2.80
   5   9  -6   40.90    3.21
  -5  -9   6   38.63    2.69
   4   9  -6   19.82    1.94
   4   9  -6   21.01    2.23
   4   9  -6   33.26    4.65
  -4  -9   6   20.83    1.75
  -4  -9   6   21.96    2.92
  -4  -9   6   17.21    2.71
   3   9  -6   36.72    3.35
   3   9  -6   38.58    3.36
   3   9  -6   42.79    3.14
  -3  -9   6   44.80    4.36
  -3  -9   6   40.71    3.95
   2   9  -6  171.45   10.99
   2   9  -6  189.54   11.18
   2   9  -6  173.60   11.12
  -2  -9   6  191.94   12.49
  -2  -9   6  186.30   12.02
   1   9  -6   -0.42    0.53
   1   9  -6    0.57    0.61
  -1  -9   6   -0.32    0.53
  -1  -9   6    0.45    1.00
  -1  -9   6   -0.32    0.94
   0   9  -6   35.94    2.68
   0   9  -6   33.75    2.72
   0  -9   6   33.41    3.29
   0  -9   6   34.59    3.99
   0  -9   6   34.26    3.66
   1  -9   6    1.18    0.98
   1  -9   6    1.67    1.14
   1  -9   6    1.46    1.19
  -2   9  -6  158.64    9.26
   2  -9   6  161.49   10.52
   2  -9   6  159.45    9.79
   2  -9   6  163.62   10.51
   3  -9   6   65.35    4.87
   3  -9   6   62.82    4.36
   6   8  -6    4.37    0.70
   6   8  -6    5.21    1.16
  -6  -8   6    3.49    0.84
   5   8  -6   93.93    5.61
   5   8  -6   77.09    5.86
   5   8  -6   85.72    6.03
  -5  -8   6   90.73    6.41
  -5  -8   6   84.31    5.74
   4   8  -6    2.65    1.07
   4   8  -6    3.50    1.10
   4   8  -6    1.72    0.72
  -4  -8   6    0.96    1.07
  -4  -8   6    3.88    1.04
  -4  -8   6    4.80    2.03
   3   8  -6    5.48    1.20
   3   8  -6    4.49    1.50
   3   8  -6    4.10    1.24
   3   8  -6    4.41    1.22
  -3  -8   6    5.55    1.83
  -3  -8   6    5.59    1.12
  -3  -8   6    4.91    1.71
   2   8  -6  366.38   23.04
   2   8  -6  411.86   22.69
   2   8  -6  414.95   23.01
   2   8  -6  427.48   23.63
  -2  -8   6  439.86   24.43
  -2  -8   6  391.09   22.36
  -2  -8   6  417.84   24.54
  -2  -8   6  359.21   22.86
   1   8  -6    2.73    0.92
   1   8  -6    5.48    1.35
  -1  -8   6    4.72    1.56
  -1  -8   6    3.91    1.59
  -1  -8   6    3.29    1.35
   0  -8   6  182.93   11.84
   0  -8   6  164.40   10.75
   0  -8   6  181.70   12.21
  -1   8  -6  149.17    8.99
   1  -8   6  160.81    9.77
   1  -8   6  152.77   10.53
   1  -8   6  155.25   11.03
  -2   8  -6   -0.24    0.35
   2  -8   6    0.45    1.01
   2  -8   6   -0.28    1.19
   2  -8   6    0.65    0.83
  -3   8  -6   48.73    3.10
   3  -8   6   50.06    3.78
   3  -8   6   46.67    4.25
   4  -8   6   30.45    2.68
   4  -8   6   28.49    2.83
   6   7  -6    1.80    0.68
   6   7  -6    2.19    0.84
  -6  -7   6    1.96    0.77
   5   7  -6    0.38    0.72
   5   7  -6   -0.33    0.64
   5   7  -6    0.18    0.53
  -5  -7   6    0.91    1.19
  -5  -7   6    0.23    0.67
   4   7  -6  207.85   13.82
   4   7  -6  220.91   13.10
   4   7  -6  196.27   13.22
   4   7  -6  213.01   12.57
  -4  -7   6  219.36   12.97
  -4  -7   6  221.56   14.78
   3   7  -6   86.94    6.54
   3   7  -6   82.83    5.83
   3   7  -6   80.79    5.48
   3   7  -6   78.44    5.92
  -3  -7   6   82.24    6.74
  -3  -7   6   85.25    5.72
  -3  -7   6   82.86    6.90
   2   7  -6  174.32   11.29
   2   7  -6  158.03    9.63
   2   7  -6  151.07   10.08
   2   7  -6  166.77    9.91
  -2  -7   6  179.29   11.35
  -2  -7   6  172.87   12.85
  -2  -7   6  161.60    9.70
  -2  -7   6  169.01   11.28
  -2  -7   6  136.06    9.97
   1   7  -6    4.15    1.16
   1   7  -6    3.12    0.86
  -1  -7   6    3.28    0.70
  -1  -7   6    4.26    1.64
  -1  -7   6   11.01    2.41
  -1  -7   6    2.87    1.50
   0   7  -6  892.29   47.18
   0   7  -6  821.54   46.72
   0  -7   6  855.86   47.34
   0  -7   6  830.31   48.70
   0  -7   6  863.90   48.39
  -1   7  -6    2.53    0.59
   1  -7   6    1.51    1.16
   1  -7   6    3.13    1.03
   1  -7   6    3.41    1.64
  -2   7  -6  117.56    6.38
   2  -7   6  105.32    7.08
   2  -7   6  106.28    7.91
   2  -7   6   97.94    8.15
  -3   7  -6  295.07   16.11
   3  -7   6  266.15   17.78
   3  -7   6  303.16   17.36
  -4   7  -6   30.70    2.04
   4  -7   6   25.95    2.47
   4  -7   6   26.81    2.58
   4  -7   6   29.73    3.10
   5  -7   6    0.05    0.51
   5  -7   6    0.67    0.52
   5  -7   6    0.14    0.57
   7   6  -6    0.04    0.49
   7   6  -6    0.33    0.42
  -7  -6   6    0.29    0.52
   6   6  -6    0.87    0.65
   6   6  -6    0.01    0.45
   6   6  -6    0.72    0.79
  -6  -6   6   -0.29    0.57
   5   6  -6   59.91    5.86
   5   6  -6   67.15    5.97
   5   6  -6   55.83    4.56
  -5  -6   6   62.70    5.68
  -5  -6   6   48.02    5.64
   4   6  -6  596.91   33.93
   4   6  -6  604.63   34.90
   4   6  -6  624.61   33.51
   4   6  -6  576.98   34.07
  -4  -6   6  569.82   35.21
  -4  -6   6  592.70   34.63
  -4  -6   6  630.99   34.03
   3   6  -6   -0.05    0.61
   3   6  -6    0.70    0.81
   3   6  -6    0.33    0.77
  -3  -6   6    0.07    1.52
  -3  -6   6   -0.15    0.60
  -3  -6   6    0.36    1.01
  -3  -6   6    1.42    1.15
   2   6  -6  127.70    7.66
   2   6  -6  118.38    7.46
   2   6  -6  114.36    7.87
   2   6  -6  120.70    8.22
  -2  -6   6  119.52    7.63
  -2  -6   6  126.99    8.85
  -2  -6   6  134.57    8.96
  -2  -6   6  126.14    8.89
   1   6  -6  433.44   24.55
   1   6  -6  461.85   24.95
  -1  -6   6  467.18   25.76
  -1  -6   6  409.55   25.41
  -1  -6   6  377.70   23.85
  -1  -6   6  431.11   24.43
  -1  -6   6  447.03   25.42
   0   6  -6   10.16    1.02
   0  -6   6   11.03    2.19
   0  -6   6    8.98    1.49
   0  -6   6    5.91    1.85
   0  -6   6    8.26    2.10
   1  -6   6  875.62   51.49
   1  -6   6  923.69   51.05
   1  -6   6  936.95   51.57
   1  -6   6  894.67   50.04
  -2   6  -6  149.77    8.16
   2  -6   6  157.43    9.86
   2  -6   6  141.53    8.84
   2  -6   6  126.33    8.94
  -3   6  -6   88.58    5.21
   3  -6   6   74.93    5.90
   3  -6   6   83.67    6.93
   3  -6   6   92.09    6.60
   3  -6   6   89.85    5.85
  -4   6  -6  107.44    6.55
   4  -6   6  104.83    7.32
   4  -6   6  114.50    8.32
   4  -6   6  115.03    7.91
  -5   6  -6   46.87    3.23
   5  -6   6   48.27    3.81
   5  -6   6   52.08    3.68
   5  -6   6   49.40    4.04
   6  -6   6   68.26    4.24
   6  -6   6   60.74    4.20
   6  -6   6   64.81    5.04
   7   5  -6   16.91    1.58
   7   5  -6   22.67    2.15
  -7  -5   6   17.26    2.01
   6   5  -6   30.67    2.65
   6   5  -6   34.38    2.69
   6   5  -6   38.70    3.36
  -6  -5   6   33.19    3.28
   5   5  -6   32.89    2.67
   5   5  -6   27.60    3.54
   5   5  -6   28.96    3.10
  -5  -5   6   24.91    3.95
  -5  -5   6   29.27    3.03
   4   5  -6  585.05   33.69
   4   5  -6  626.94   33.34
   4   5  -6  580.97   33.91
   4   5  -6  585.16   34.64
  -4  -5   6  637.90   35.33
  -4  -5   6  567.08   34.30
  -4  -5   6  615.73   34.32
  -4  -5   6  589.48   33.83
   3   5  -6   47.63    3.63
   3   5  -6   53.60    4.18
   3   5  -6   54.18    4.55
   3   5  -6   50.25    3.86
  -3  -5   6   52.75    4.51
  -3  -5   6   57.57    5.00
  -3  -5   6   53.06    4.03
  -3  -5   6   52.03    4.67
   2   5  -6    0.02    0.50
   2   5  -6    0.65    0.50
  -2  -5   6    0.53    0.79
  -2  -5   6    1.41    1.17
  -2  -5   6    0.18    0.50
   1   5  -6  136.12    7.93
   1   5  -6  135.43    8.46
   0   5  -6    0.04    0.23
   0   5  -6    0.40    0.40
  -1   5  -6   81.08    4.41
  -1   5  -6   74.80    4.20
   1  -5   6   59.74    5.62
   1  -5   6   68.00    5.41
   1  -5   6   65.97    4.90
   1  -5   6   83.51    6.00
   2  -5   6  252.81   14.66
   2  -5   6  255.33   13.89
   2  -5   6  246.33   15.10
   2  -5   6  220.97   14.15
   2  -5   6  226.29   14.27
   2  -5   6  225.52   15.01
   3  -5   6 1068.51   65.91
   3  -5   6 1198.20   64.78
   3  -5   6 1288.66   66.84
   3  -5   6 1165.36   68.02
  -4   5  -6  300.52   16.94
   4  -5   6  331.22   17.58
   4  -5   6  314.88   18.17
   4  -5   6  259.98   17.57
   4  -5   6  306.42   18.04
  -5   5  -6   15.35    1.59
   5  -5   6   21.28    2.78
   5  -5   6   18.69    2.00
   5  -5   6   17.91    2.31
   5  -5   6   22.83    2.86
  -6   5  -6    5.00    0.90
   6  -5   6    8.08    1.49
   6  -5   6    4.89    1.10
   6  -5   6    5.73    1.18
   7   4  -6   29.61    2.35
   7   4  -6   34.48    3.03
  -7  -4   6   31.93    2.94
  -7  -4   6   29.42    2.31
   6   4  -6  185.84   11.25
   6   4  -6  159.58   10.42
   6   4  -6  193.28   10.47
  -6  -4   6  188.22   11.36
  -6  -4   6  165.16   10.49
   5   4  -6  147.35    8.86
   5   4  -6  128.61   10.11
   5   4  -6  150.95    9.33
   5   4  -6  139.44    9.45
  -5  -4   6  156.35   10.77
  -5  -4   6  150.57    9.59
  -5  -4   6  142.96    8.83
   4   4  -6    5.66    1.29
   4   4  -6    2.60    1.11
   4   4  -6    4.15    1.44
   4   4  -6    6.52    1.22
  -4  -4   6    5.11    1.02
  -4  -4   6    4.54    1.89
  -4  -4   6    4.63    1.31
  -4  -4   6    7.29    1.51
   3   4  -6  107.57    7.86
   3   4  -6  122.13    9.30
   3   4  -6  116.92    7.31
   3   4  -6  107.22    7.18
  -3  -4   6  117.12    7.50
  -3  -4   6  125.28    7.94
  -3  -4   6  112.60    8.10
  -3  -4   6  130.86    8.57
   2   4  -6    1.65    0.59
  -2  -4   6    2.21    0.92
  -2  -4   6    3.41    1.20
   1   4  -6  187.72   10.73
   1   4  -6  176.92   11.18
  -1  -4   6  196.24   11.66
  -1  -4   6  203.65   11.85
   0   4  -6  110.91    6.31
   0   4  -6  109.27    6.71
   0  -4   6  114.47    7.33
   0  -4   6  120.41    7.65
   1  -4   6  119.82    7.65
   1  -4   6  119.38    7.99
   2  -4   6   64.09    5.00
   2  -4   6   64.17    4.28
   2  -4   6   62.04    4.75
   2  -4   6   63.40    4.58
   3  -4   6   61.26    4.54
   3  -4   6   45.66    4.60
   3  -4   6   57.58    7.85
   3  -4   6   56.71    4.46
   3  -4   6   54.97    4.45
   3  -4   6   63.56    4.14
  -4   4  -6   21.02    1.71
   4  -4   6   21.86    2.93
   4  -4   6   19.32    2.75
   4  -4   6   24.81    2.26
   4  -4   6   23.71    2.57
  -5   4  -6   13.34    1.38
   5  -4   6   14.39    2.19
   5  -4   6   10.04    1.63
   5  -4   6   13.44    2.32
   5  -4   6   13.01    1.97
  -6   4  -6   10.83    2.13
  -6   4  -6    9.25    1.21
   6  -4   6    8.46    1.36
   6  -4   6    8.67    1.50
   6  -4   6   11.02    2.00
   6  -4   6    8.22    1.43
  -7   4  -6    0.58    0.50
   7  -4   6    2.17    0.60
   7  -4   6    1.44    0.80
   7   3  -6   21.14    1.80
   7   3  -6   18.30    2.04
  -7  -3   6   17.07    2.35
  -7  -3   6   18.70    1.87
   6   3  -6    9.27    2.51
   6   3  -6   10.52    1.42
   6   3  -6    8.08    1.28
  -6  -3   6    9.80    2.29
   5   3  -6  182.72   11.06
   5   3  -6  181.03   11.30
   5   3  -6  185.93   10.64
  -5  -3   6  182.73   11.39
  -5  -3   6  174.34   10.76
  -5  -3   6  166.06   11.50
   4   3  -6  867.86   46.77
   4   3  -6  878.58   47.13
   4   3  -6  799.47   47.93
   4   3  -6  830.36   47.33
  -4  -3   6  789.91   47.42
  -4  -3   6  845.08   47.28
  -4  -3   6  847.92   46.84
  -4  -3   6  899.65   48.57
  -4  -3   6  894.33   47.46
   3   3  -6  124.99    8.46
   3   3  -6  132.65    8.96
   3   3  -6  129.82    8.03
   3   3  -6  143.57    8.31
  -3  -3   6  141.22    8.54
  -3  -3   6  127.26    8.41
  -3  -3   6  143.54    8.71
  -3  -3   6  144.44    9.39
  -2  -3   6  763.20   42.96
  -2  -3   6  802.94   43.59
   1   3  -6   83.20    5.53
   1   3  -6   81.51    5.14
  -1  -3   6   91.90    5.99
  -1  -3   6   99.13    5.92
   0   3  -6  108.50    6.80
   0   3  -6  115.67    6.53
   0  -3   6  125.51    7.33
   0  -3   6  120.97    7.54
  -1   3  -6   97.47    5.88
  -1   3  -6  117.20    5.95
   1  -3   6  107.92    6.98
   1  -3   6   99.03    6.61
   2  -3   6  503.22   28.65
   2  -3   6  506.82   28.30
   3  -3   6   18.52    2.45
   3  -3   6   15.22    2.30
   3  -3   6   18.57    1.89
   3  -3   6   20.22    2.26
  -4   3  -6   82.88    5.02
  -4   3  -6   78.17    4.94
   4  -3   6   85.21    6.13
   4  -3   6   82.62    5.85
   4  -3   6   90.91    5.63
   4  -3   6   83.24    5.79
   4  -3   6   76.77    5.93
  -5   3  -6  102.86    6.30
   5  -3   6  107.65    7.42
   5  -3   6  102.49    6.95
   5  -3   6   94.74    7.16
   5  -3   6  103.30    6.72
  -6   3  -6    7.13    1.20
  -6   3  -6    7.30    1.10
   6  -3   6    3.79    1.26
   6  -3   6    8.12    1.47
   6  -3   6    4.28    1.39
  -7   3  -6   14.24    1.41
  -7   3  -6   14.13    1.48
   7  -3   6   10.22    1.64
   7  -3   6   15.38    1.81
   7  -3   6   16.19    1.97
   7   2  -6    3.97    1.07
   7   2  -6    3.49    0.81
  -7  -2   6    2.38    1.00
  -7  -2   6    2.22    0.81
   6   2  -6   56.66    8.95
   6   2  -6   53.31    3.92
   6   2  -6   61.73    4.56
  -6  -2   6   48.73    6.22
  -6  -2   6   53.30    4.12
  -6  -2   6   58.12    4.69
   5   2  -6   42.79    3.69
   5   2  -6   49.14    3.27
   5   2  -6   39.27    4.23
   5   2  -6   37.83    3.39
   5   2  -6   35.81    3.05
  -5  -2   6   41.53    4.03
  -5  -2   6   43.62    2.81
  -5  -2   6   43.56    3.86
  -5  -2   6   41.33    3.36
   4   2  -6  772.27   42.08
   4   2  -6  761.31   42.75
   4   2  -6  769.34   41.79
   4   2  -6  733.67   41.42
  -4  -2   6  719.89   41.57
  -4  -2   6  702.50   42.60
  -4  -2   6  809.70   43.21
  -4  -2   6  776.48   42.14
  -4  -2   6  730.57   41.85
   3   2  -6  402.34   22.27
   3   2  -6  393.84   22.91
  -3  -2   6  404.47   22.58
  -3  -2   6  380.12   22.58
   2   2  -6  263.94   15.10
   2   2  -6  260.12   15.54
  -2  -2   6  292.65   15.61
  -2  -2   6  245.45   15.24
  -2  -2   6  278.31   15.64
   1   2  -6   26.77    2.13
   1   2  -6   25.50    1.84
  -1  -2   6   25.78    1.85
  -1  -2   6   27.41    2.40
   0   2  -6    2.92    0.56
   0  -2   6    3.98    0.91
   0  -2   6    1.99    0.64
   1  -2   6  337.24   20.07
   1  -2   6  367.66   19.92
  -2   2  -6    1.21    0.22
   2  -2   6    1.63    0.71
   2  -2   6    0.88    0.53
  -4   2  -6   22.20    1.88
  -4   2  -6   24.88    1.83
   4  -2   6   20.70    2.54
   4  -2   6   24.13    2.43
   4  -2   6   24.79    2.28
   4  -2   6   24.56    2.70
   4  -2   6   25.61    2.25
  -5   2  -6  173.18   10.02
  -5   2  -6  155.84   10.08
   5  -2   6  167.70   11.08
   5  -2   6  165.82   10.47
   5  -2   6  186.51   11.21
   5  -2   6  179.53   10.49
  -6   2  -6   15.74    1.82
   6  -2   6   15.93    2.54
   6  -2   6   11.22    2.14
   6  -2   6   12.65    1.81
  -7   2  -6    0.34    0.51
   7  -2   6    0.04    0.81
   7  -2   6   -0.07    0.58
   7  -2   6    1.48    1.01
   7   1  -6   26.14    2.10
  -7  -1   6   25.04    2.32
  -7  -1   6   23.25    2.59
   6   1  -6   15.09    2.20
   6   1  -6   31.02    6.50
   6   1  -6   19.75    1.92
  -6  -1   6   18.45    2.14
  -6  -1   6   21.90    3.05
  -6  -1   6   18.98    3.26
   5   1  -6  202.47   13.58
   5   1  -6  183.36   11.89
   5   1  -6  220.32   11.95
   5   1  -6  210.70   12.63
  -5  -1   6  182.49   13.03
  -5  -1   6  225.17   12.92
  -5  -1   6  197.34   12.24
  -5  -1   6  217.91   11.82
   4   1  -6  284.42   17.13
   4   1  -6  309.73   17.07
   4   1  -6  295.92   18.26
   4   1  -6  316.24   17.38
   4   1  -6  299.14   17.60
  -4  -1   6  285.08   17.22
  -4  -1   6  273.92   17.99
  -4  -1   6  319.20   17.79
  -4  -1   6  300.84   17.45
  -4  -1   6  320.02   17.00
   3   1  -6   79.73    5.72
   3   1  -6   81.59    5.19
  -3  -1   6   82.44    5.45
  -3  -1   6   72.94    5.46
   2   1  -6   14.50    1.69
   2   1  -6   14.52    1.96
  -2  -1   6   17.93    1.87
  -2  -1   6   18.08    1.84
   1   1  -6  223.70   13.48
   1   1  -6  237.66   13.78
  -1  -1   6  251.25   14.11
  -1  -1   6  254.31   13.79
   0   1  -6   51.57    2.98
   0   1  -6   40.30    2.72
   0  -1   6   43.83    3.57
  -1   1  -6  164.97    8.98
   1  -1   6  148.83    9.37
   1  -1   6  171.32   10.86
   2  -1   6  394.44   22.15
  -3   1  -6 1033.78   56.54
   3  -1   6 1046.90   57.33
  -4   1  -6  175.27    9.71
  -4   1  -6  164.64    9.83
   4  -1   6  162.96   10.69
   4  -1   6  172.41   10.68
   4  -1   6  157.07   10.05
   4  -1   6  172.81   10.14
  -5   1  -6    0.32    0.44
  -5   1  -6    0.41    0.48
   5  -1   6    0.59    0.31
   5  -1   6    0.21    0.63
  -6   1  -6  177.92   11.69
  -6   1  -6  194.38   11.75
  -6   1  -6  198.75   11.40
   6  -1   6  207.37   12.59
   6  -1   6  193.84   11.83
   6  -1   6  201.96   12.68
  -7   1  -6  111.32    7.29
  -7   1  -6  117.53    7.07
   7  -1   6  116.74    7.98
   7  -1   6  116.94    8.05
   7  -1   6  120.73    7.44
  -8   1  -6    2.51    0.64
   8  -1   6    2.39    0.92
   8  -1   6    4.41    1.04
   8  -1   6    4.19    0.80
   7   0  -6    1.67    0.56
  -7   0   6    1.07    0.70
  -7   0   6    1.15    0.76
   6   0  -6    6.34    1.08
  -6   0   6    6.01    1.82
   5   0  -6    8.11    2.13
   5   0  -6   10.87    1.94
   5   0  -6   13.34    1.67
  -5   0   6   12.10    2.44
  -5   0   6   11.13    1.78
  -5   0   6   10.62    1.96
  -5   0   6    7.82    1.29
  -5   0   6   10.10    1.35
   4   0  -6  197.61   10.96
   4   0  -6  192.52   11.49
   4   0  -6  184.28   10.92
   4   0  -6  200.32   11.21
   4   0  -6  187.34   12.19
  -4   0   6  178.77   11.16
  -4   0   6  174.19   10.80
  -4   0   6  186.30   11.58
  -4   0   6  186.30   11.43
  -4   0   6  186.07   10.77
   3   0  -6  219.93   12.78
   3   0  -6  212.27   13.42
  -3   0   6  211.26   13.42
  -3   0   6  237.57   13.27
   2   0  -6  823.90   48.32
  -2   0   6  938.12   48.33
   1   0  -6   76.05    4.73
   1   0  -6   67.89    4.52
  -1   0   6   75.40    4.55
  -1   0   6   72.91    4.92
  -1   0   6   69.34    4.70
   0   0  -6  510.31   28.43
   0   0   6  527.61   28.60
  -1   0  -6   40.23    2.62
   1   0   6   46.43    3.20
  -3   0  -6  373.00   20.85
  -3   0  -6  392.93   20.81
   3   0   6  354.25   20.97
   3   0   6  381.94   21.27
  -4   0  -6  191.13   10.46
  -4   0  -6  170.65   10.52
   4   0   6  177.86   11.23
   4   0   6  178.77   10.81
  -5   0  -6   89.83    5.45
  -5   0  -6   82.10    5.41
  -5   0  -6   82.42    5.60
  -5   0  -6   76.27    5.65
   5   0   6   80.51    6.16
   5   0   6   83.90    5.24
   5   0   6   88.81    6.43
   5   0   6   77.43    5.56
  -6   0  -6   -0.05    0.54
  -6   0  -6    1.25    0.91
  -6   0  -6    0.17    0.53
  -6   0  -6   -0.01    0.52
   6   0   6    0.26    1.07
   6   0   6    0.86    1.04
   6   0   6    0.15    0.64
  -7   0  -6   85.64    5.82
  -7   0  -6   91.17    5.99
   7   0   6   95.53    6.50
   7   0   6   83.28    6.52
   7   0   6   81.46    5.83
  -8   0  -6   64.30    4.31
   8   0   6   67.47    4.62
   8   0   6   69.21    4.49
   8   0   6   76.47    5.07
   7  -1  -6   47.01    3.06
  -7   1   6   41.76    3.28
  -7   1   6   41.31    3.52
  -7   1   6   46.41    2.77
   6  -1  -6    4.28    1.11
   6  -1  -6    4.45    0.91
  -6   1   6    2.63    1.63
  -6   1   6    3.06    1.08
  -6   1   6    5.74    1.01
   5  -1  -6    2.30    0.70
   5  -1  -6    3.56    1.10
   5  -1  -6    1.94    1.48
  -5   1   6    2.35    0.86
  -5   1   6    2.89    0.89
  -5   1   6    3.67    1.16
  -5   1   6    2.94    1.26
   4  -1  -6  206.37   11.84
   4  -1  -6  196.52   11.21
   4  -1  -6  178.41   12.45
   4  -1  -6  206.35   11.20
  -4   1   6  204.82   12.00
  -4   1   6  180.32   11.47
  -4   1   6  201.90   12.73
  -4   1   6  190.22   11.14
  -4   1   6  191.79   11.91
  -4   1   6  172.19   11.12
   3  -1  -6  796.40   45.69
   3  -1  -6  844.63   46.19
   3  -1  -6  847.00   45.29
  -3   1   6  834.19   46.21
  -3   1   6  862.31   45.93
  -3   1   6  752.80   44.96
   2  -1  -6  505.26   26.87
   2  -1  -6  474.27   26.24
  -2   1   6  481.47   26.86
  -2   1   6  415.38   25.98
  -2   1   6  488.19   25.96
   1  -1  -6 1080.66   71.26
  -1   1   6  907.28   55.91
   0  -1  -6  123.50    7.56
   0   1   6  135.72    7.74
   0   1   6  133.36    7.85
   1   1   6 2608.04  150.14
   1   1   6 2865.81  160.63
  -3  -1  -6  143.75    7.92
  -3  -1  -6  140.16    7.94
   3   1   6  138.35    8.36
   3   1   6  117.40    7.84
  -4  -1  -6   16.34    1.65
  -4  -1  -6   15.62    1.58
   4   1   6   15.07    2.41
   4   1   6   18.36    1.95
   4   1   6   14.74    1.62
   4   1   6   19.93    2.63
  -5  -1  -6   26.59    2.51
  -5  -1  -6   26.47    2.71
  -5  -1  -6   23.92    2.32
  -5  -1  -6   26.59    2.36
   5   1   6   29.24    2.40
   5   1   6   26.14    2.98
   5   1   6   26.60    2.60
   5   1   6   28.51    3.18
  -6  -1  -6   21.14    2.36
  -6  -1  -6   21.04    2.22
  -6  -1  -6   20.13    2.25
  -6  -1  -6   18.86    2.51
   6   1   6   20.99    2.87
   6   1   6   22.89    2.09
   6   1   6   21.65    3.40
  -7  -1  -6   16.17    2.12
  -7  -1  -6   21.50    2.28
   7   1   6   20.53    2.22
   7   1   6   18.90    3.01
   7   1   6   18.89    2.52
  -8  -1  -6    8.46    1.30
  -8  -1  -6    8.48    1.33
  -8  -1  -6    8.61    1.14
   8   1   6   10.05    1.67
   8   1   6    7.38    1.17
   8   1   6    5.73    1.02
   7  -2  -6   44.79    3.04
  -7   2   6   45.97    3.29
  -7   2   6   46.81    2.82
   6  -2  -6  140.02    7.78
  -6   2   6  128.13    7.68
  -6   2   6  133.80    8.53
  -6   2   6  125.11    7.73
  -6   2   6  113.94    8.00
   5  -2  -6   63.08    3.90
   5  -2  -6   48.32    5.49
   5  -2  -6   63.41    4.39
  -5   2   6   53.92    3.88
  -5   2   6   51.88    4.48
  -5   2   6   53.70    3.88
  -5   2   6   47.39    4.08
   4  -2  -6  166.08   10.12
   4  -2  -6  177.31    9.60
   4  -2  -6  153.22   10.93
  -4   2   6  166.54   11.26
  -4   2   6  150.63    9.56
  -4   2   6  172.26   10.56
  -4   2   6  151.56   10.24
  -4   2   6  157.04    9.56
   3  -2  -6  366.33   21.19
   3  -2  -6  405.38   21.39
   3  -2  -6  382.61   21.93
   3  -2  -6  390.27   21.18
   3  -2  -6  381.69   22.40
  -3   2   6  351.39   21.13
  -3   2   6  378.66   22.47
   2  -2  -6   29.60    2.23
   2  -2  -6   25.10    2.58
  -2   2   6   25.84    1.96
  -2   2   6   26.55    2.67
   1  -2  -6  323.40   17.79
  -1   2   6  291.02   17.22
  -1   2   6  310.51   17.03
  -1   2   6  310.86   17.87
   0  -2  -6 2061.59  129.26
   0   2   6 2003.22  112.96
  -1  -2  -6   35.04    2.41
   1   2   6   32.87    2.61
   1   2   6   33.30    2.59
  -2  -2  -6   32.78    2.23
  -2  -2  -6   27.06    2.16
   2   2   6   32.91    2.44
   2   2   6   28.11    2.53
  -3  -2  -6   14.75    1.42
  -3  -2  -6   13.94    1.38
   3   2   6   13.87    1.48
   3   2   6   13.70    1.41
   3   2   6   17.15    2.10
   4   2   6  792.09   44.42
   4   2   6  865.56   44.34
   4   2   6  724.97   43.93
  -5  -2  -6   24.56    3.04
  -5  -2  -6   23.16    2.21
  -5  -2  -6   22.83    2.16
  -5  -2  -6   23.72    2.34
   5   2   6   20.89    2.24
   5   2   6   22.49    2.94
   5   2   6   22.01    2.47
   5   2   6   22.20    2.68
  -6  -2  -6   48.56    3.73
  -6  -2  -6   48.99    3.91
  -6  -2  -6   44.07    3.89
  -6  -2  -6   47.54    3.49
   6   2   6   42.68    4.28
   6   2   6   45.35    4.01
   6   2   6   44.45    3.59
   6   2   6   40.80    3.83
  -7  -2  -6  262.80   15.68
  -7  -2  -6  254.43   15.45
   7   2   6  246.47   15.45
   7   2   6  260.65   16.07
   7   2   6  293.52   15.28
   7   2   6  254.06   15.49
  -8  -2  -6    6.90    1.05
  -8  -2  -6    6.52    1.27
  -8  -2  -6    6.35    1.19
   8   2   6    7.82    1.25
   8   2   6    6.72    0.67
   8   2   6    6.55    1.34
   7  -3  -6    5.27    0.78
  -7   3   6    7.60    1.04
   6  -3  -6    0.67    0.46
  -6   3   6    1.13    0.63
  -6   3   6    1.19    0.65
  -6   3   6    1.64    0.74
   5  -3  -6   14.07    1.56
   5  -3  -6   13.05    1.80
  -5   3   6   14.82    2.15
  -5   3   6   13.98    2.44
  -5   3   6   14.19    2.44
  -5   3   6   15.90    1.80
  -5   3   6   13.38    3.12
   4  -3  -6  105.48    6.31
   4  -3  -6  123.93    8.77
   4  -3  -6   96.25    7.71
  -4   3   6   99.09    6.35
  -4   3   6  101.46    8.02
  -4   3   6   97.71    6.34
  -4   3   6   94.04    6.57
  -4   3   6  102.43    7.03
   3  -3  -6  310.76   17.43
   3  -3  -6  323.62   16.89
   3  -3  -6  287.25   18.09
  -3   3   6  305.45   18.41
  -3   3   6  277.24   17.05
  -3   3   6  297.35   17.56
  -3   3   6  295.02   16.84
  -3   3   6  287.17   16.85
   2  -3  -6  102.97    6.91
  -2   3   6   99.83    6.99
  -2   3   6   94.12    5.87
   1  -3  -6    7.39    1.38
   1  -3  -6    8.76    1.54
  -1   3   6    8.56    1.61
  -1   3   6    8.09    0.93
  -1   3   6    6.81    1.02
   0  -3  -6   65.18    4.30
   0   3   6   61.15    4.14
   0   3   6   64.25    4.49
   0   3   6   59.82    3.75
  -1  -3  -6    2.11    0.62
  -1  -3  -6    0.48    0.40
   1   3   6    0.54    0.51
  -2  -3  -6  526.97   29.14
  -3  -3  -6   89.76    5.66
  -3  -3  -6  101.44    5.77
   3   3   6   84.50    5.73
   3   3   6   84.03    5.87
  -4  -3  -6  355.45   18.73
  -4  -3  -6  349.73   18.63
   4   3   6  327.05   18.86
   4   3   6  323.49   19.11
   4   3   6  287.97   18.74
   4   3   6  305.63   19.03
  -5  -3  -6   43.58    4.00
  -5  -3  -6   50.06    3.61
  -5  -3  -6   52.58    3.91
  -5  -3  -6   51.00    3.77
   5   3   6   43.57    4.04
   5   3   6   49.07    4.22
   5   3   6   42.63    3.78
   5   3   6   50.12    4.09
  -6  -3  -6    0.61    0.70
  -6  -3  -6    0.68    0.67
  -6  -3  -6    0.72    0.86
  -6  -3  -6    1.73    0.85
   6   3   6    0.25    1.01
   6   3   6    0.49    0.89
   6   3   6    0.55    0.90
   6   3   6    0.65    0.70
  -7  -3  -6    0.31    0.77
  -7  -3  -6    0.10    0.58
  -7  -3  -6    1.04    0.89
   7   3   6    1.56    0.82
   7   3   6    1.47    1.11
  -8  -3  -6    3.35    1.00
  -8  -3  -6    4.75    0.83
  -8  -3  -6    2.75    0.88
   8   3   6    3.24    0.89
   8   3   6    3.46    0.56
   6  -4  -6    1.51    0.57
  -6   4   6    0.88    0.75
  -6   4   6    1.27    0.59
  -6   4   6    1.09    0.54
   5  -4  -6  315.13   16.84
  -5   4   6  298.87   16.77
  -5   4   6  293.58   17.02
  -5   4   6  290.84   16.73
  -5   4   6  265.31   18.91
   4  -4  -6  570.26   32.36
   4  -4  -6  614.61   32.16
  -4   4   6  548.18   32.06
  -4   4   6  548.37   34.22
  -4   4   6  603.64   32.93
  -4   4   6  585.73   32.11
  -4   4   6  571.09   32.35
   3  -4  -6  105.55    7.04
   3  -4  -6  115.22    6.69
   3  -4  -6  103.40    7.84
  -3   4   6  116.14    7.37
  -3   4   6  106.77    6.58
  -3   4   6   99.56    6.75
  -3   4   6  111.26    8.23
  -3   4   6  103.14    6.61
   2  -4  -6   15.82    1.56
  -2   4   6   19.95    1.75
  -2   4   6   16.79    1.62
  -2   4   6   16.48    1.51
  -2   4   6   13.45    2.38
   1  -4  -6  227.52   13.58
  -1   4   6  226.41   13.81
  -1   4   6  229.81   12.66
  -1   4   6  215.81   12.86
   0  -4  -6  409.32   24.16
   0  -4  -6  456.90   24.67
   0   4   6  420.07   24.42
   0   4   6  455.56   24.98
  -1  -4  -6  841.07   46.13
   2   4   6 1110.39   60.79
  -3  -4  -6    8.31    1.30
  -3  -4  -6    7.33    1.21
   3   4   6   12.00    1.83
   3   4   6   11.92    2.91
   3   4   6    8.89    1.69
  -4  -4  -6  457.77   26.27
  -4  -4  -6  451.72   26.92
   4   4   6  444.32   26.53
   4   4   6  470.81   26.90
   4   4   6  513.09   27.04
   4   4   6  477.48   27.10
  -5  -4  -6    1.66    0.84
  -5  -4  -6    2.49    0.80
  -5  -4  -6    1.79    0.98
  -5  -4  -6    1.57    0.76
   5   4   6    1.08    0.92
   5   4   6    2.31    1.15
   5   4   6    3.08    1.16
   5   4   6    1.38    1.31
  -6  -4  -6   56.51    3.88
  -6  -4  -6   59.68    4.40
  -6  -4  -6   47.05    4.38
   6   4   6   52.38    4.44
   6   4   6   47.07    4.21
   6   4   6   51.48    4.60
  -7  -4  -6   24.46    2.43
  -7  -4  -6   21.98    2.11
   7   4   6   23.62    2.60
   7   4   6   24.46    2.46
  -8  -4  -6   35.67    2.47
  -8  -4  -6   35.19    2.99
   8   4   6   36.06    2.77
   6  -5  -6   24.88    1.93
  -6   5   6   25.34    1.81
  -6   5   6   26.47    2.03
   5  -5  -6    1.16    0.65
  -5   5   6    0.30    0.53
  -5   5   6    1.42    0.68
  -5   5   6    1.55    0.64
   4  -5  -6   15.26    1.70
  -4   5   6   12.33    2.71
  -4   5   6   20.09    1.95
  -4   5   6   13.55    1.65
  -4   5   6   16.69    1.92
   3  -5  -6   23.92    2.32
  -3   5   6   30.11    2.35
  -3   5   6   30.90    2.54
  -3   5   6   29.28    2.42
  -3   5   6   27.90    2.94
  -3   5   6   28.80    3.65
   2  -5  -6   14.08    1.79
   2  -5  -6    8.99    1.60
  -2   5   6   10.21    1.86
  -2   5   6    8.97    2.07
  -2   5   6   12.36    1.30
  -2   5   6   12.72    1.46
  -2   5   6   13.65    1.72
   1  -5  -6   28.58    2.54
   1  -5  -6   31.00    2.96
   1  -5  -6   31.41    3.06
  -1   5   6   35.61    2.54
  -1   5   6   33.17    3.34
  -1   5   6   33.16    2.32
  -1   5   6   33.86    2.54
  -1   5   6   28.33    3.89
  -1   5   6   28.66    2.28
   0  -5  -6  292.75   18.32
   0  -5  -6  342.07   18.74
   0  -5  -6  302.24   18.56
   0   5   6  332.04   17.92
   0   5   6  312.48   17.86
   0   5   6  336.13   19.09
   0   5   6  328.93   18.15
  -1  -5  -6   19.77    2.27
  -1  -5  -6   24.95    2.24
  -1  -5  -6   23.81    1.97
  -1  -5  -6   22.22    1.93
   1   5   6   23.09    1.86
   1   5   6   20.37    1.76
   1   5   6   20.00    2.00
   1   5   6   23.30    2.43
  -2  -5  -6  696.45   37.25
  -2  -5  -6  720.75   37.10
   2   5   6  629.63   37.53
   2   5   6  649.95   37.48
   2   5   6  638.12   36.72
   2   5   6  719.01   37.82
   2   5   6  635.32   37.03
  -3  -5  -6  303.75   19.43
  -3  -5  -6  322.15   19.07
  -3  -5  -6  341.51   18.59
  -3  -5  -6  338.97   18.47
   3   5   6  312.92   18.87
   3   5   6  305.66   18.07
   3   5   6  351.51   19.32
   3   5   6  326.01   19.16
  -4  -5  -6  169.71   12.37
  -4  -5  -6  186.17   11.41
  -4  -5  -6  199.49   11.65
  -4  -5  -6  195.28   12.21
   4   5   6  197.30   12.26
   4   5   6  209.02   12.42
   4   5   6  203.64   12.03
  -5  -5  -6   14.27    2.73
  -5  -5  -6   14.44    2.34
  -5  -5  -6   14.56    1.77
  -5  -5  -6   10.83    1.72
  -5  -5  -6   13.39    2.04
   5   5   6   12.95    2.08
   5   5   6   11.00    2.28
   5   5   6   10.42    1.99
   5   5   6   11.24    1.85
  -6  -5  -6   29.08    2.44
  -6  -5  -6   27.33    2.64
  -6  -5  -6   27.45    3.79
  -6  -5  -6   31.58    3.92
  -6  -5  -6   23.24    3.54
   6   5   6   26.45    2.93
   6   5   6   27.78    3.97
  -7  -5  -6    0.13    0.65
  -7  -5  -6    0.35    0.78
  -7  -5  -6    0.61    0.50
   7   5   6    0.47    0.65
  -8  -5  -6    3.23    0.70
  -8  -5  -6    2.36    0.79
   8   5   6    3.50    0.72
   8   5   6    4.06    0.88
   5  -6  -6    7.67    1.13
  -5   6   6   10.89    1.34
  -5   6   6    7.36    1.00
  -5   6   6    9.19    1.12
   4  -6  -6   98.85    6.62
  -4   6   6  121.95    6.75
  -4   6   6   99.16    6.40
  -4   6   6  102.90    6.45
   3  -6  -6   88.97    5.94
  -3   6   6   91.26    5.68
  -3   6   6   92.75    5.69
  -3   6   6   80.73    7.29
  -3   6   6   94.37    5.89
   2  -6  -6  258.01   15.40
   2  -6  -6  251.13   15.95
  -2   6   6  246.94   15.81
  -2   6   6  275.66   15.05
  -2   6   6  273.03   15.02
  -2   6   6  246.38   16.73
  -2   6   6  291.77   15.32
   1  -6  -6  155.30   10.96
   1  -6  -6  152.97   10.39
   1  -6  -6  164.82   10.41
   1  -6  -6  169.20   10.59
  -1   6   6  175.42    9.95
  -1   6   6  171.18   10.83
  -1   6   6  183.06   10.02
  -1   6   6  184.34   11.61
  -1   6   6  190.63   10.29
   0  -6  -6    2.29    0.93
   0  -6  -6    2.49    0.94
   0  -6  -6    0.92    0.75
   0  -6  -6    1.06    0.96
   0   6   6    1.66    0.75
   0   6   6    1.20    0.92
   0   6   6    2.71    0.79
   0   6   6    0.31    0.81
  -1  -6  -6    7.13    1.54
  -1  -6  -6    7.55    1.63
  -1  -6  -6    5.54    1.27
  -1  -6  -6    6.51    1.45
  -1  -6  -6    5.73    0.91
   1   6   6    5.91    1.49
   1   6   6    6.39    1.06
   1   6   6    6.66    1.43
   1   6   6    6.22    1.30
   1   6   6    6.18    1.06
  -2  -6  -6  208.56   12.52
  -2  -6  -6  209.23   13.24
  -2  -6  -6  216.66   12.92
  -2  -6  -6  220.00   12.39
   2   6   6  204.16   13.16
   2   6   6  244.11   13.66
   2   6   6  216.61   12.57
   2   6   6  212.30   12.96
   2   6   6  210.85   12.32
  -3  -6  -6   37.30    2.79
  -3  -6  -6   36.24    3.39
  -3  -6  -6   35.68    3.62
  -3  -6  -6   38.32    2.97
  -3  -6  -6   38.75    3.22
   3   6   6   35.56    2.67
   3   6   6   36.71    3.40
   3   6   6   40.87    3.71
   3   6   6   35.83    3.50
  -4  -6  -6  101.51    6.73
  -4  -6  -6   90.40    7.51
  -4  -6  -6  104.07    6.50
  -4  -6  -6  101.31    7.29
  -4  -6  -6  118.50    7.18
   4   6   6  111.39    7.71
   4   6   6  100.13    7.40
   4   6   6  105.09    7.26
  -5  -6  -6   42.67    3.58
  -5  -6  -6   36.41    3.16
  -5  -6  -6   35.28    3.58
  -5  -6  -6   34.50    3.98
  -5  -6  -6   40.28    2.95
   5   6   6   34.15    4.06
   5   6   6   43.44    3.63
   5   6   6   43.16    3.90
   5   6   6   41.19    4.11
  -6  -6  -6   19.05    2.20
  -6  -6  -6   12.59    2.40
  -6  -6  -6   15.64    2.38
  -6  -6  -6   15.81    1.59
   6   6   6   18.53    2.76
  -7  -6  -6   16.20    2.26
  -7  -6  -6   22.23    2.03
  -7  -6  -6   22.55    3.02
   7   6   6   20.01    2.21
   5  -7  -6  101.19    6.27
  -5   7   6  110.14    6.24
  -5   7   6  115.38    6.47
   4  -7  -6   24.66    2.44
   4  -7  -6   24.74    2.18
  -4   7   6   27.33    2.02
  -4   7   6   24.42    2.03
  -4   7   6   27.18    2.19
   3  -7  -6    0.45    0.71
   3  -7  -6    2.92    1.10
   3  -7  -6    1.82    0.80
  -3   7   6    1.88    1.35
  -3   7   6    0.28    0.58
  -3   7   6    0.41    0.62
  -3   7   6    1.20    0.78
   2  -7  -6  215.22   13.02
   2  -7  -6  208.53   13.08
   2  -7  -6  202.38   12.91
  -2   7   6  209.42   14.41
  -2   7   6  214.90   12.49
  -2   7   6  231.00   12.87
  -2   7   6  243.96   12.91
   1  -7  -6   99.32    6.88
   1  -7  -6   98.06    6.92
   1  -7  -6  105.46    6.98
  -1   7   6  107.66    7.36
  -1   7   6  118.31    6.84
  -1   7   6  103.13    6.38
  -1   7   6  106.73    6.48
  -1   7   6  101.84    7.93
   0  -7  -6   30.89    3.37
   0  -7  -6   34.05    3.14
   0  -7  -6   33.89    3.26
   0   7   6   35.20    2.60
   0   7   6   34.80    3.36
   0   7   6   31.72    2.61
   0   7   6   35.04    2.96
   0   7   6   31.04    3.60
   0   7   6   31.37    2.99
  -1  -7  -6    0.38    0.78
  -1  -7  -6    0.39    0.78
   1   7   6    0.46    0.80
   1   7   6    1.02    0.69
   1   7   6    0.18    0.60
   1   7   6    0.48    0.79
   1   7   6    0.54    0.93
  -2  -7  -6   10.95    1.93
  -2  -7  -6   10.20    1.77
  -2  -7  -6    6.94    1.70
  -2  -7  -6    7.22    1.00
   2   7   6   10.21    1.59
   2   7   6    9.39    1.93
   2   7   6    6.64    2.31
   2   7   6    9.80    1.75
   2   7   6   10.88    1.39
  -3  -7  -6  238.17   14.94
  -3  -7  -6  233.42   14.43
  -3  -7  -6  237.95   14.54
  -3  -7  -6  235.71   13.50
   3   7   6  230.86   13.64
   3   7   6  240.01   14.80
   3   7   6  264.72   15.33
   3   7   6  242.02   14.61
  -4  -7  -6  233.85   13.26
  -4  -7  -6  236.56   14.90
  -4  -7  -6  229.72   14.29
  -4  -7  -6  226.61   14.17
   4   7   6  234.11   14.38
   4   7   6  237.63   14.62
   4   7   6  244.94   15.01
  -5  -7  -6   77.18    5.60
  -5  -7  -6   93.71    7.19
  -5  -7  -6   68.74    5.99
  -5  -7  -6   70.55    4.59
   5   7   6   77.65    6.33
   5   7   6   73.66    6.28
   5   7   6   75.05    5.64
  -6  -7  -6  111.54    6.73
  -6  -7  -6  106.69    8.03
  -6  -7  -6  115.44    7.64
   6   7   6  116.69    8.05
   6   7   6  128.31    7.97
  -7  -7  -6   41.29    3.92
  -7  -7  -6   43.39    3.31
   7   7   6   43.52    3.41
   4  -8  -6  149.76    9.20
   4  -8  -6  142.48    8.80
  -4   8   6  162.80    9.01
  -4   8   6  160.33    8.74
   3  -8  -6  131.09    8.10
   3  -8  -6  119.78    8.24
  -3   8   6  143.04    8.11
  -3   8   6  137.57    7.76
  -3   8   6  130.45    7.85
   2  -8  -6  219.07   14.03
   2  -8  -6  218.63   13.84
   2  -8  -6  232.51   14.03
  -2   8   6  241.98   13.51
  -2   8   6  266.23   13.99
  -2   8   6  246.74   13.66
   1  -8  -6   31.50    3.10
   1  -8  -6   35.60    3.15
  -1   8   6   33.35    3.95
  -1   8   6   33.91    2.70
  -1   8   6   37.44    3.03
  -1   8   6   34.93    2.63
   0  -8  -6   30.88    2.99
   0  -8  -6   30.05    2.96
   0   8   6   34.79    2.57
   0   8   6   30.44    2.61
   0   8   6   33.96    3.72
   0   8   6   32.27    2.92
   0   8   6   31.00    3.31
  -1  -8  -6   87.93    6.35
  -1  -8  -6   81.88    5.94
  -1  -8  -6   90.55    6.41
   1   8   6   96.56    5.68
   1   8   6   91.41    7.06
   1   8   6   90.81    6.20
   1   8   6   85.90    6.46
   1   8   6   89.64    5.84
  -2  -8  -6   40.06    3.42
  -2  -8  -6   39.63    3.75
  -2  -8  -6   35.55    3.74
   2   8   6   46.98    4.37
   2   8   6   42.61    3.63
   2   8   6   39.58    3.24
   2   8   6   38.96    2.96
   2   8   6   40.57    3.76
  -3  -8  -6  448.60   26.10
  -3  -8  -6  436.56   25.52
  -3  -8  -6  420.25   25.75
   3   8   6  467.67   26.63
   3   8   6  465.73   24.80
   3   8   6  432.00   25.70
   3   8   6  451.36   25.97
  -4  -8  -6   40.45    4.01
  -4  -8  -6   44.96    3.66
  -4  -8  -6   46.90    5.02
   4   8   6   46.27    4.07
   4   8   6   35.47    4.23
   4   8   6   45.06    3.92
  -5  -8  -6    1.27    0.96
  -5  -8  -6    7.63    1.48
   5   8   6    3.90    1.26
   5   8   6    4.46    1.37
  -6  -8  -6  117.71    7.66
   6   8   6  111.94    6.74
   6   8   6   96.44    8.34
   3  -9  -6    2.53    0.59
   3  -9  -6    3.35    0.81
  -3   9   6    3.02    0.60
  -3   9   6    4.14    0.84
   2  -9  -6   51.94    3.58
   2  -9  -6   43.40    3.39
   2  -9  -6   43.10    3.33
  -2   9   6   48.44    3.14
  -2   9   6   48.21    3.30
  -2   9   6   47.13    3.45
   1  -9  -6   44.01    3.46
   1  -9  -6   40.77    3.36
  -1   9   6   44.86    3.05
  -1   9   6   41.53    3.48
  -1   9   6   43.53    3.42
   0  -9  -6  106.13    7.12
   0  -9  -6  105.14    7.07
   0   9   6  104.90    6.67
   0   9   6  104.90    6.47
   0   9   6  109.92    7.01
  -1  -9  -6  157.63   10.34
   1   9   6  165.05   10.54
   1   9   6  164.27    9.87
   1   9   6  175.01    9.62
   1   9   6  155.43   11.41
   1   9   6  161.25   10.20
  -2  -9  -6    5.89    1.44
  -2  -9  -6    5.99    1.08
   2   9   6    5.08    1.45
   2   9   6    5.69    1.47
   2   9   6    6.70    1.04
   2   9   6    5.63    1.26
  -3  -9  -6  105.95    6.64
  -3  -9  -6  100.44    7.24
   3   9   6  101.60    7.21
   3   9   6  108.36    6.22
   3   9   6   99.44    7.03
  -4  -9  -6    1.02    0.69
  -4  -9  -6    0.90    0.85
   4   9   6    0.01    0.68
   4   9   6   -0.32    0.60
  -5  -9  -6    5.50    1.03
   5   9   6    4.95    1.73
   5   9   6    4.69    1.25
  -6  -9  -6    9.65    1.59
  -6  -9  -6   12.19    1.23
   6   9   6   12.94    1.73
   2 -10  -6    2.79    0.59
  -2  10   6    2.20    0.50
  -2  10   6    2.96    0.67
   1 -10  -6   -0.08    0.39
  -1  10   6    0.69    0.50
  -1  10   6    0.61    0.58
   0 -10  -6  337.55   18.96
   0  10   6  293.22   18.87
   0  10   6  352.07   18.42
   0  10   6  334.60   18.93
  -1 -10  -6    0.89    0.68
   1  10   6    0.96    1.00
   1  10   6    1.19    0.57
   1  10   6    0.26    0.65
  -2 -10  -6    1.93    0.93
   2  10   6    0.86    0.50
   2  10   6    2.38    0.82
   2  10   6    1.07    1.01
  -3 -10  -6    0.72    0.77
   3  10   6    1.17    0.41
   3  10   6    0.95    0.81
   3  10   6    2.10    1.05
  -4 -10  -6    0.95    0.73
   4  10   6    0.45    0.57
   4  10   6    0.98    0.69
  -5 -10  -6   21.02    2.03
   5  10   6   18.75    1.85
   5  10   6   19.05    1.84
  -1 -11  -6    1.06    0.56
   1  11   6    1.12    0.51
   1  11   6    0.88    0.60
  -2 -11  -6   -0.36    0.35
   2  11   6    0.29    0.51
   3  10  -7   24.93    2.15
   3  10  -7   23.86    2.30
   3  10  -7   24.86    2.00
  -3 -10   7   24.60    2.45
  -3 -10   7   25.99    2.88
   2  10  -7   55.16    3.52
   2  10  -7   46.10    3.69
  -2 -10   7   54.83    4.67
  -2 -10   7   51.71    4.25
   1  10  -7   47.41    3.54
   1  10  -7   50.29    3.33
  -1 -10   7   47.38    4.13
  -1 -10   7   58.92    5.37
   0  10  -7    5.30    0.99
   0  10  -7    6.87    1.00
   0 -10   7    4.12    1.28
   0 -10   7    7.04    1.68
   0 -10   7    5.35    1.00
   1 -10   7    6.12    1.07
   1 -10   7    5.73    1.46
   1 -10   7    7.65    1.53
   5   9  -7   15.71    1.44
   5   9  -7   16.67    1.74
   4   9  -7   27.48    2.52
   4   9  -7   26.13    2.52
   4   9  -7   28.73    2.41
  -4  -9   7   28.44    2.93
  -4  -9   7   23.88    2.72
   3   9  -7   67.44    5.06
   3   9  -7   76.45    4.81
   3   9  -7   72.98    5.14
  -3  -9   7   72.32    5.76
  -3  -9   7   74.21    6.06
   2   9  -7   19.56    2.20
   2   9  -7   18.41    1.85
   2   9  -7   17.86    2.22
  -2  -9   7   27.47    3.62
  -2  -9   7   16.47    2.70
   1   9  -7   15.16    1.92
   1   9  -7   18.52    1.80
  -1  -9   7   16.33    2.72
  -1  -9   7   12.67    2.37
  -1  -9   7   16.74    1.83
   0   9  -7    9.80    1.36
   0  -9   7    8.71    2.05
   0  -9   7    8.43    1.60
   0  -9   7   11.19    2.23
  -1   9  -7  103.30    6.24
   1  -9   7   98.45    7.37
   1  -9   7  103.46    6.72
   1  -9   7  101.76    7.65
   2  -9   7   64.44    5.06
   2  -9   7   60.68    5.23
   2  -9   7   62.64    5.05
   3  -9   7   14.31    1.63
   3  -9   7   15.98    2.16
   5   8  -7    0.73    1.50
   5   8  -7    1.36    0.93
   5   8  -7    0.94    0.80
  -5  -8   7    1.37    0.61
  -5  -8   7    1.77    0.97
   4   8  -7   -0.16    0.56
   4   8  -7    1.36    0.83
   4   8  -7    1.56    0.70
  -4  -8   7    0.46    0.97
  -4  -8   7   -0.49    0.75
  -4  -8   7    0.19    0.52
   3   8  -7    8.24    1.59
   3   8  -7   11.08    1.84
   3   8  -7   10.17    1.47
  -3  -8   7    8.34    2.22
  -3  -8   7    9.97    1.32
  -3  -8   7   15.96    2.95
   2   8  -7  146.14    8.83
   2   8  -7  141.48    8.49
   2   8  -7  122.56    8.75
   2   8  -7  148.27    9.31
   1   8  -7   52.46    4.08
  -1  -8   7   64.77    5.49
  -1  -8   7   62.82    5.74
   0   8  -7  112.28    7.01
   0  -8   7  115.79    8.84
   0  -8   7  115.31    8.45
  -1   8  -7   58.10    3.89
   1  -8   7   57.85    5.56
   1  -8   7   64.82    5.38
   1  -8   7   58.45    4.45
   2  -8   7    2.32    1.16
   2  -8   7    0.38    0.67
   2  -8   7    0.19    1.10
   3  -8   7    0.60    0.66
   3  -8   7    2.39    0.98
   4  -8   7   27.77    2.32
   4  -8   7   25.55    2.55
   6   7  -7   31.95    2.85
   6   7  -7   32.99    2.41
  -6  -7   7   35.07    2.75
   5   7  -7    0.88    0.72
   5   7  -7    0.40    1.38
   5   7  -7    1.24    0.70
  -5  -7   7    2.88    0.97
  -5  -7   7    1.99    1.31
   4   7  -7   71.07    5.44
   4   7  -7   64.22    5.87
   4   7  -7   73.86    4.99
   4   7  -7   75.01    5.41
  -4  -7   7   76.15    5.21
  -4  -7   7   74.26    6.35
  -4  -7   7   76.73    6.15
   3   7  -7   70.86    5.80
   3   7  -7   69.02    5.32
   3   7  -7   71.08    4.90
  -3  -7   7   76.26    6.44
  -3  -7   7   70.08    6.16
  -3  -7   7   76.45    5.05
   2   7  -7  505.33   29.67
   2   7  -7  532.80   29.49
   2   7  -7  524.39   30.09
   2   7  -7  465.76   29.10
  -2  -7   7  534.13   29.32
  -2  -7   7  524.98   29.06
  -2  -7   7  526.79   31.15
  -2  -7   7  532.60   31.00
  -2  -7   7  575.99   31.13
   1   7  -7  208.49   12.87
  -1  -7   7  241.64   14.56
  -1  -7   7  206.03   14.61
  -1  -7   7  228.42   14.70
  -1  -7   7  226.75   13.30
   0   7  -7  335.31   19.39
   0  -7   7  347.32   21.47
   0  -7   7  359.72   21.12
   0  -7   7  351.64   19.97
   0  -7   7  337.48   21.56
  -1   7  -7    8.40    1.12
   1  -7   7    8.56    2.17
   1  -7   7    6.45    1.89
   1  -7   7    8.77    1.64
  -2   7  -7   36.72    2.40
   2  -7   7   32.34    3.67
   2  -7   7   38.82    4.24
   2  -7   7   35.38    3.08
  -3   7  -7   20.57    1.45
   3  -7   7   20.04    2.42
   3  -7   7   13.87    2.39
   3  -7   7   14.44    2.68
   4  -7   7   47.22    3.42
   4  -7   7   43.80    3.80
   4  -7   7   38.23    3.43
   5  -7   7   39.15    3.21
   5  -7   7   44.52    3.09
   5  -7   7   41.23    3.08
   6   6  -7   11.92    1.90
   6   6  -7   11.16    1.32
  -6  -6   7    6.99    1.29
   5   6  -7    2.49    0.86
   5   6  -7    2.88    1.10
   5   6  -7    2.33    1.06
  -5  -6   7    1.39    0.84
  -5  -6   7    0.71    1.11
   4   6  -7    5.12    1.80
   4   6  -7    3.34    0.95
   4   6  -7    5.67    1.57
  -4  -6   7    6.50    1.51
  -4  -6   7    6.64    2.25
  -4  -6   7    3.80    1.68
   3   6  -7   11.09    1.59
   3   6  -7    6.00    1.32
   3   6  -7    6.19    1.48
   3   6  -7   12.49    3.38
  -3  -6   7   11.98    1.83
  -3  -6   7    8.47    2.11
  -3  -6   7    8.65    2.29
  -3  -6   7    9.86    2.08
   2   6  -7  355.30   21.69
   2   6  -7  383.07   22.15
   2   6  -7  379.07   21.45
   2   6  -7  367.38   21.23
  -2  -6   7  415.67   23.05
  -2  -6   7  374.14   21.34
  -2  -6   7  375.58   24.20
  -2  -6   7  374.31   22.79
   1   6  -7  190.26   11.02
   1   6  -7  193.54   11.56
  -1  -6   7  202.81   11.40
  -1  -6   7  188.20   12.38
  -1  -6   7  188.66   11.41
  -1  -6   7  190.60   12.61
  -1  -6   7  187.73   12.61
  -1  -6   7  174.24   10.71
   0   6  -7  959.83   49.41
   0   6  -7  873.98   49.01
   0  -6   7  869.27   51.00
   0  -6   7  843.73   49.60
   0  -6   7  935.32   51.19
   0  -6   7  901.80   49.60
   0  -6   7  902.61   50.63
  -1   6  -7  309.74   17.06
   1  -6   7  311.04   18.67
   1  -6   7  282.92   18.92
   1  -6   7  310.26   17.58
  -2   6  -7  118.76    6.18
   2  -6   7  105.60    8.24
   2  -6   7   91.70    7.00
   2  -6   7  104.58    7.74
   2  -6   7  112.27    7.00
  -3   6  -7    5.99    1.04
   3  -6   7    6.60    1.50
   3  -6   7    4.18    1.43
   3  -6   7    3.96    1.75
   3  -6   7    7.16    1.48
  -4   6  -7    5.08    0.81
   4  -6   7    2.69    0.99
   4  -6   7    2.51    1.06
   4  -6   7    5.47    1.60
   5  -6   7    0.77    0.70
   5  -6   7    2.20    1.23
   5  -6   7    1.36    0.66
   6  -6   7   12.18    1.36
   6  -6   7   13.90    1.39
   7   5  -7   58.01    3.88
   7   5  -7   48.89    3.34
  -7  -5   7   50.57    3.82
   6   5  -7    6.27    1.42
   6   5  -7    7.81    1.13
   6   5  -7    3.65    1.09
  -6  -5   7    8.81    1.71
   5   5  -7   24.43    2.24
   5   5  -7   20.01    2.63
   5   5  -7   26.19    4.00
  -5  -5   7   17.95    3.41
  -5  -5   7   27.56    2.79
   4   5  -7  377.62   21.98
   4   5  -7  354.92   22.63
   4   5  -7  390.45   21.82
   4   5  -7  362.89   21.30
  -4  -5   7  381.63   22.48
  -4  -5   7  403.32   21.92
  -4  -5   7  354.05   22.84
  -4  -5   7  380.25   23.21
   3   5  -7  699.28   41.24
   3   5  -7  708.54   41.82
   3   5  -7  786.67   40.77
   3   5  -7  725.40   41.02
  -3  -5   7  769.14   41.99
  -3  -5   7  711.43   41.99
  -3  -5   7  752.12   43.97
  -3  -5   7  748.55   41.17
   2   5  -7    7.15    1.21
   2   5  -7    7.24    1.59
  -2  -5   7   12.17    2.41
  -2  -5   7   10.98    2.31
  -2  -5   7    8.73    1.39
  -2  -5   7    8.00    1.91
   1   5  -7  156.98    9.38
   1   5  -7  136.24   10.72
  -1  -5   7  179.94   11.06
  -1  -5   7  182.22   10.84
  -1  -5   7  165.80   10.76
  -1  -5   7  159.47    9.42
   0   5  -7  177.31   10.37
   0   5  -7  156.54    9.94
   0  -5   7  184.73   11.83
   0  -5   7  208.10   11.89
   0  -5   7  183.58   11.31
   0  -5   7  176.18   11.34
   0  -5   7  174.80   10.69
   1  -5   7  745.79   42.60
   1  -5   7  755.35   41.13
   1  -5   7  697.26   41.78
   1  -5   7  779.38   42.09
   1  -5   7  743.84   42.39
   2  -5   7  348.68   22.84
   2  -5   7  430.19   23.52
   2  -5   7  367.13   22.93
   2  -5   7  381.98   23.17
   2  -5   7  409.08   24.11
   2  -5   7  439.10   24.15
   2  -5   7  432.40   22.66
   3  -5   7   14.95    2.47
   3  -5   7   12.58    2.10
   3  -5   7    9.56    1.89
   3  -5   7   12.29    1.77
   4  -5   7   14.04    2.29
   4  -5   7    9.61    1.56
   4  -5   7    7.71    1.51
   4  -5   7   10.75    1.96
  -5   5  -7    6.52    1.05
   5  -5   7    7.10    1.37
   5  -5   7    6.16    1.39
   5  -5   7    5.50    1.48
   5  -5   7    5.82    1.34
  -6   5  -7   13.00    1.91
   6  -5   7    9.46    1.60
   6  -5   7   10.76    1.92
   6  -5   7   14.13    1.97
   7   4  -7   80.51    5.13
   7   4  -7   90.06    5.67
  -7  -4   7   82.50    5.70
   6   4  -7    4.86    1.35
   6   4  -7    4.99    1.00
   6   4  -7    4.37    0.90
  -6  -4   7    3.90    1.10
  -6  -4   7    5.49    1.00
   5   4  -7  298.74   19.56
   5   4  -7  333.99   18.06
   5   4  -7  316.35   18.60
   5   4  -7  326.83   18.76
  -5  -4   7  320.02   18.69
  -5  -4   7  332.67   20.03
  -5  -4   7  281.42   17.74
   4   4  -7  291.75   16.74
   4   4  -7  312.14   17.47
   4   4  -7  292.35   18.10
   4   4  -7  286.18   17.10
  -4  -4   7  322.32   18.74
  -4  -4   7  254.94   16.48
  -4  -4   7  288.97   17.54
  -4  -4   7  299.47   17.31
   3   4  -7  199.22   12.87
   3   4  -7  202.12   11.86
   3   4  -7  194.21   12.36
   3   4  -7  195.66   12.11
  -3  -4   7  216.75   13.44
  -3  -4   7  200.62   13.04
  -3  -4   7  215.49   12.89
  -3  -4   7  212.59   12.33
   2   4  -7    2.82    0.78
  -2  -4   7    2.64    1.18
  -2  -4   7    2.03    0.96
  -2  -4   7    3.04    1.44
  -2  -4   7    1.98    0.82
   1   4  -7    0.01    0.32
   1   4  -7    0.28    0.32
  -1  -4   7    0.81    0.74
  -1  -4   7    1.08    0.93
  -1  -4   7    0.85    0.88
  -1  -4   7   -0.04    0.58
   0   4  -7  332.90   18.93
   0   4  -7  334.83   19.33
   0  -4   7  329.08   20.56
   0  -4   7  365.55   20.45
   0  -4   7  369.69   20.14
   1  -4   7  731.63   42.17
   1  -4   7  784.00   42.56
   1  -4   7  734.36   42.02
   1  -4   7  765.92   42.84
   2  -4   7  125.22    8.25
   2  -4   7  120.02    8.39
   2  -4   7  115.71   10.89
   2  -4   7  138.71    8.75
   2  -4   7  124.65    7.66
   3  -4   7    3.58    1.03
   3  -4   7    3.22    1.09
   3  -4   7    5.31    1.41
   3  -4   7    3.41    1.28
   3  -4   7    4.85    1.11
   3  -4   7    1.53    1.01
   3  -4   7    3.50    1.62
  -4   4  -7    1.44    0.49
   4  -4   7    1.67    1.07
   4  -4   7    1.15    0.84
   4  -4   7    0.57    0.69
   4  -4   7    1.87    1.03
  -5   4  -7    0.04    0.40
   5  -4   7    0.35    1.09
   5  -4   7    0.13    0.68
   5  -4   7   -0.14    1.59
  -6   4  -7    0.12    0.46
   6  -4   7    0.77    0.74
   6  -4   7   -0.28    0.49
   6  -4   7    0.91    0.79
   6  -4   7    0.81    0.87
  -7   4  -7    1.73    0.74
   7  -4   7    2.09    0.65
   7  -4   7    1.05    0.70
   7   3  -7    1.63    1.07
   7   3  -7    0.79    0.50
  -7  -3   7   -0.07    0.84
  -7  -3   7    0.47    0.50
   6   3  -7  114.68    7.65
   6   3  -7  115.81    6.87
   6   3  -7  110.23    6.97
  -6  -3   7  103.02    7.00
  -6  -3   7  126.54    7.91
   5   3  -7    4.11    1.51
   5   3  -7    4.60    1.28
   5   3  -7    5.18    1.35
   5   3  -7    4.26    0.93
   5   3  -7    3.28    0.90
  -5  -3   7    4.35    1.65
  -5  -3   7    3.76    0.99
  -5  -3   7    5.04    1.33
   4   3  -7    3.40    0.90
   4   3  -7    4.51    1.01
   4   3  -7    6.48    1.36
   4   3  -7    4.18    1.32
   4   3  -7    3.90    1.37
  -4  -3   7    7.48    2.13
  -4  -3   7    5.09    1.45
  -4  -3   7    4.31    1.27
  -4  -3   7    6.69    1.23
  -4  -3   7    4.50    1.39
   3   3  -7  147.55    8.78
   3   3  -7  134.66    8.46
   3   3  -7  140.28    9.40
   3   3  -7  135.76    9.35
  -3  -3   7  163.68   10.07
  -3  -3   7  132.33    8.84
  -3  -3   7  148.66    9.30
  -3  -3   7  146.24    8.95
   2   3  -7  150.61    9.66
   2   3  -7  154.30    9.14
  -2  -3   7  162.47    9.92
  -2  -3   7  152.06   10.41
   1   3  -7   89.06    5.62
   1   3  -7   79.18    5.13
  -1  -3   7   86.06    5.84
  -1  -3   7   91.91    6.10
   0   3  -7    6.27    0.96
   0   3  -7    5.27    0.57
   0  -3   7    6.46    1.18
   0  -3   7    6.42    1.42
  -1   3  -7   13.21    1.00
  -1   3  -7   15.12    1.10
   1  -3   7   11.70    1.69
   1  -3   7   11.81    1.90
   2  -3   7  666.71   37.08
   2  -3   7  662.48   37.45
   3  -3   7   28.04    3.07
   3  -3   7   33.66    3.19
   3  -3   7   32.82    3.74
   3  -3   7   27.46    3.27
   3  -3   7   34.11    2.68
   3  -3   7   30.92    3.10
   3  -3   7   34.14    3.14
  -4   3  -7   25.62    1.92
   4  -3   7   28.35    4.43
   4  -3   7   27.47    2.74
   4  -3   7   23.76    2.45
   4  -3   7   28.04    4.83
  -5   3  -7   40.47    3.03
   5  -3   7   47.71    3.60
   5  -3   7   43.38    4.07
   5  -3   7   44.07    3.71
   5  -3   7   43.39    4.07
  -6   3  -7   11.69    1.54
   6  -3   7   12.52    2.13
   6  -3   7   11.00    2.09
   6  -3   7   12.13    1.67
  -7   3  -7   35.71    2.42
   7  -3   7   33.05    3.05
   7  -3   7   32.29    2.84
   7  -3   7   33.76    2.63
   7   2  -7   25.18    2.50
  -7  -2   7   16.83    2.49
  -7  -2   7   18.61    2.49
   6   2  -7   33.84    2.69
   6   2  -7   37.16    3.29
  -6  -2   7   36.30    3.41
  -6  -2   7   31.70    2.82
   5   2  -7  251.51   17.10
   5   2  -7  268.83   15.88
   5   2  -7  263.21   15.49
   5   2  -7  282.71   15.54
   5   2  -7  284.96   16.28
  -5  -2   7  257.21   15.63
  -5  -2   7  277.58   16.33
   4   2  -7  237.44   13.10
   4   2  -7  233.07   14.44
   4   2  -7  237.63   13.45
   4   2  -7  224.24   13.66
   4   2  -7  200.67   12.97
  -4  -2   7  205.19   13.07
  -4  -2   7  235.82   13.73
  -4  -2   7  208.39   13.84
  -4  -2   7  241.84   13.77
  -4  -2   7  238.93   14.72
   3   2  -7   39.96    3.09
   3   2  -7   38.66    3.31
   3   2  -7   46.70    3.13
   3   2  -7   38.14    3.78
  -3  -2   7   35.74    3.24
  -3  -2   7   38.86    3.38
   2   2  -7   24.48    1.96
   2   2  -7   22.00    2.24
  -2  -2   7   22.91    2.26
  -2  -2   7   22.55    2.34
  -2  -2   7   20.78    1.98
   1   2  -7  266.28   15.43
   1   2  -7  261.28   15.09
  -1  -2   7  278.52   15.86
  -1  -2   7  270.18   15.53
   0   2  -7  127.67    7.52
   0   2  -7  131.89    7.82
   0  -2   7  137.30    8.19
   0  -2   7  141.25    8.47
  -1   2  -7   13.68    1.36
  -1   2  -7   10.70    0.94
   1  -2   7   12.29    1.85
   1  -2   7   12.46    1.64
   2  -2   7  503.79   28.62
   2  -2   7  517.67   28.88
   3  -2   7  115.35    8.21
   3  -2   7  125.72    7.73
   3  -2   7  130.84    7.96
   3  -2   7  135.58    8.18
   3  -2   7  118.69    8.52
  -4   2  -7   24.12    1.81
  -4   2  -7   25.88    1.92
   4  -2   7   28.24    2.41
   4  -2   7   21.96    3.10
   4  -2   7   23.07    2.35
   4  -2   7   24.90    2.81
  -5   2  -7    4.33    0.83
  -5   2  -7    5.04    0.98
   5  -2   7    3.35    1.46
   5  -2   7    3.14    1.40
   5  -2   7    4.16    1.14
  -6   2  -7   67.11    4.57
  -6   2  -7   70.85    4.71
   6  -2   7   65.31    5.56
   6  -2   7   76.57    5.74
   6  -2   7   71.92    5.09
  -7   2  -7   24.38    1.90
  -7   2  -7   21.39    2.02
   7  -2   7   21.93    2.13
   7  -2   7   25.59    2.75
   7  -2   7   24.26    2.64
   7   1  -7   10.06    1.37
   7   1  -7    7.30    1.00
  -7  -1   7    7.59    1.35
  -7  -1   7   10.28    1.52
   6   1  -7   17.87    1.76
   6   1  -7   16.28    2.37
  -6  -1   7   18.67    2.29
  -6  -1   7   17.97    2.50
   5   1  -7   33.94    3.20
   5   1  -7   35.01    2.71
   5   1  -7   31.62    2.66
   5   1  -7   29.48    4.87
  -5  -1   7   33.41    3.29
  -5  -1   7   33.06    2.93
  -5  -1   7   34.53    2.33
   4   1  -7  464.17   24.39
   4   1  -7  426.96   23.64
   4   1  -7  421.55   23.62
   4   1  -7  411.08   24.99
  -4  -1   7  451.30   24.40
  -4  -1   7  393.81   24.57
  -4  -1   7  416.12   24.19
  -4  -1   7  388.14   23.71
   3   1  -7  843.33   46.73
   3   1  -7  834.56   46.20
   3   1  -7  847.18   46.44
  -3  -1   7  880.54   47.59
  -3  -1   7  866.65   46.74
  -3  -1   7  783.06   46.83
  -3  -1   7  838.71   46.88
   2   1  -7  189.01   10.62
   2   1  -7  171.23   10.99
  -2  -1   7  191.55   11.20
  -2  -1   7  198.25   10.90
  -2  -1   7  161.20   10.74
  -1  -1   7 3796.71  215.54
  -1  -1   7 4024.11  216.74
   0   1  -7   99.65    6.18
   0   1  -7  110.35    6.43
   0  -1   7  107.79    6.92
   0  -1   7  112.59    6.66
  -1   1  -7  141.60    7.72
   1  -1   7  129.58    8.34
   1  -1   7  129.44    8.12
  -2   1  -7   91.40    5.48
   2  -1   7   96.92    6.20
   2  -1   7  105.56    6.37
  -3   1  -7   72.20    4.12
   3  -1   7   64.50    4.66
   3  -1   7   66.65    4.71
   3  -1   7   61.43    5.63
  -4   1  -7  660.18   35.38
  -4   1  -7  652.86   35.38
   4  -1   7  634.75   36.43
   4  -1   7  617.51   35.77
   4  -1   7  644.15   36.59
  -5   1  -7   20.07    1.90
  -5   1  -7   22.24    1.97
   5  -1   7   25.18    3.35
   5  -1   7   16.58    2.29
   5  -1   7   23.41    3.23
   5  -1   7   20.53    2.25
  -6   1  -7   29.62    2.67
  -6   1  -7   35.20    2.81
  -6   1  -7   31.48    2.64
   6  -1   7   32.09    3.56
   6  -1   7   36.29    3.84
   6  -1   7   33.31    3.01
  -7   1  -7   16.00    1.64
   7  -1   7   18.26    1.96
   7  -1   7   25.61    2.77
   7  -1   7   15.32    2.27
  -8   1  -7   18.38    1.50
   8  -1   7   17.18    1.78
   8  -1   7   14.79    1.49
   8  -1   7   19.25    1.95
   7   0  -7  119.94    6.90
  -7   0   7  104.06    7.17
   6   0  -7   93.60    6.33
   6   0  -7   91.83    5.83
  -6   0   7   94.20    6.63
  -6   0   7   87.31    6.10
  -6   0   7   95.98    5.44
   5   0  -7    5.72    1.87
   5   0  -7    5.43    1.00
   5   0  -7    4.15    1.18
   5   0  -7    5.42    1.03
  -5   0   7    5.32    0.95
  -5   0   7    5.49    1.42
  -5   0   7    4.90    1.68
  -5   0   7    4.80    1.18
   4   0  -7    3.57    0.86
   4   0  -7    2.13    1.14
   4   0  -7    1.65    0.89
   4   0  -7    1.73    0.82
   4   0  -7    1.07    0.54
  -4   0   7    1.21    0.90
  -4   0   7    2.73    0.85
  -4   0   7    1.25    1.01
  -4   0   7    4.18    1.36
  -4   0   7    3.40    0.74
   3   0  -7  228.68   13.26
   3   0  -7  234.70   13.77
   3   0  -7  231.58   14.27
   3   0  -7  232.94   13.47
  -3   0   7  218.19   14.35
  -3   0   7  254.98   14.14
  -3   0   7  221.18   14.17
  -3   0   7  225.01   13.73
   2   0  -7   96.87    6.07
   2   0  -7   92.22    6.48
  -2   0   7  102.45    6.35
  -2   0   7  104.99    6.68
  -2   0   7   92.60    6.50
   1   0  -7  417.20   23.72
   1   0  -7  416.50   24.04
  -1   0   7  383.99   23.98
  -1   0   7  468.07   24.47
  -1   0   7  457.79   23.92
   0   0  -7  195.38   12.26
   0   0  -7  228.84   12.53
   0   0   7  228.59   13.00
   0   0   7  223.39   12.61
  -1   0  -7  641.68   35.07
  -2   0  -7  151.34    9.18
  -2   0  -7  179.88    9.22
   2   0   7  150.78    9.70
   2   0   7  161.70    9.74
  -3   0  -7  533.91   28.78
   3   0   7  512.04   29.47
   3   0   7  519.29   29.34
  -4   0  -7   28.67    2.22
  -4   0  -7   28.17    2.20
   4   0   7   25.60    2.78
   4   0   7   24.34    2.07
   4   0   7   26.81    2.54
   4   0   7   28.70    3.00
  -5   0  -7   75.30    5.03
  -5   0  -7   73.35    4.98
  -5   0  -7   75.85    4.96
   5   0   7   71.83    4.63
   5   0   7   77.17    6.05
   5   0   7   68.14    5.19
  -6   0  -7   20.17    2.30
  -6   0  -7   21.37    2.03
  -6   0  -7   23.27    2.23
   6   0   7   18.83    2.82
   6   0   7   18.60    1.43
   6   0   7   22.16    2.35
   6   0   7   22.26    3.17
  -7   0  -7    9.24    1.53
  -7   0  -7    8.75    1.26
  -7   0  -7    6.73    1.33
   7   0   7    6.26    1.64
   7   0   7    5.05    1.14
   7   0   7    7.86    1.71
  -8   0  -7    5.13    1.21
  -8   0  -7    8.81    1.14
  -8   0  -7    6.68    0.95
   8   0   7    6.90    1.17
   8   0   7    7.42    1.34
   8   0   7    5.83    0.94
   7  -1  -7    0.40    0.36
  -7   1   7    0.54    0.60
  -7   1   7    0.06    0.46
   6  -1  -7    0.54    0.47
   6  -1  -7    1.93    0.89
  -6   1   7   -0.01    0.53
  -6   1   7    0.73    0.68
  -6   1   7    0.45    0.71
   5  -1  -7   31.50    2.93
   5  -1  -7   30.71    2.41
   5  -1  -7   29.96    4.26
  -5   1   7   23.62    3.60
  -5   1   7   30.76    2.36
  -5   1   7   28.54    2.98
  -5   1   7   24.08    2.59
   4  -1  -7   35.16    3.83
   4  -1  -7   39.29    2.79
   4  -1  -7   38.08    3.24
   4  -1  -7   35.93    2.67
  -4   1   7   30.95    2.88
  -4   1   7   35.68    2.64
  -4   1   7   32.90    3.79
  -4   1   7   33.93    2.59
  -4   1   7   34.87    3.40
  -4   1   7   30.91    3.21
   3  -1  -7   40.62    3.77
   3  -1  -7   37.85    2.80
   3  -1  -7   39.51    3.57
   3  -1  -7   43.23    3.14
  -3   1   7   39.85    3.40
  -3   1   7   40.35    2.75
  -3   1   7   39.72    3.58
  -3   1   7   38.27    2.76
  -3   1   7   39.94    3.78
   2  -1  -7  153.89    9.33
   2  -1  -7  147.57    9.85
  -2   1   7  151.74    9.92
  -2   1   7  165.30    8.93
  -2   1   7  157.81    9.24
  -2   1   7  167.50   10.09
   1  -1  -7  304.72   16.35
  -1   1   7  264.96   16.27
  -1   1   7  273.70   15.87
   0  -1  -7  441.83   24.98
   0   1   7  436.96   25.27
   0   1   7  476.75   25.23
   1   1   7 2385.08  151.97
   1   1   7 2666.15  140.58
  -2  -1  -7  379.54   20.40
   2   1   7  366.66   20.84
   2   1   7  336.63   20.30
   2   1   7  386.95   20.92
   3   1   7  945.08   51.92
  -4  -1  -7   55.50    3.99
  -4  -1  -7   62.27    4.56
   4   1   7   59.01    4.77
  -5  -1  -7    1.20    0.90
  -5  -1  -7    0.95    0.72
  -5  -1  -7    1.04    0.65
  -5  -1  -7    1.64    0.68
   5   1   7    1.16    0.80
   5   1   7    1.19    0.65
   5   1   7    0.93    0.97
  -6  -1  -7  409.52   25.20
  -6  -1  -7  473.58   25.25
  -6  -1  -7  426.42   25.03
  -6  -1  -7  423.62   24.80
   6   1   7  456.40   24.71
   6   1   7  447.49   25.80
   6   1   7  443.48   26.03
  -7  -1  -7    1.02    0.60
  -7  -1  -7   -0.03    0.59
  -7  -1  -7    0.65    0.73
   7   1   7    0.83    0.30
   7   1   7    0.86    0.73
   7   1   7    0.44    0.90
   7   1   7    0.35    1.00
  -8  -1  -7    1.55    0.89
  -8  -1  -7    2.04    0.58
  -8  -1  -7    1.77    0.70
   8   1   7    1.78    0.85
   8   1   7    2.49    0.80
   8   1   7    2.45    1.20
   7  -2  -7   24.12    1.90
  -7   2   7   27.88    2.64
  -7   2   7   25.36    2.01
   6  -2  -7   14.78    1.49
  -6   2   7   13.92    1.34
  -6   2   7   11.14    1.83
  -6   2   7   14.00    1.86
   5  -2  -7  102.83    5.90
   5  -2  -7   88.52    7.79
   5  -2  -7   91.84    6.29
  -5   2   7   95.53    5.76
  -5   2   7   90.12    6.53
  -5   2   7   78.24    6.02
   4  -2  -7    2.52    1.34
   4  -2  -7    2.55    0.75
   4  -2  -7    5.12    1.58
  -4   2   7    3.79    1.27
  -4   2   7    2.38    0.80
  -4   2   7    4.92    1.77
  -4   2   7    2.09    0.86
  -4   2   7    6.09    1.65
  -4   2   7    3.91    1.07
   3  -2  -7   27.89    3.05
   3  -2  -7   28.80    2.07
   3  -2  -7   22.61    2.17
   3  -2  -7   23.47    2.43
   3  -2  -7   26.35    2.13
  -3   2   7   21.09    2.41
  -3   2   7   23.02    1.91
  -3   2   7   22.38    1.99
  -3   2   7   20.89    2.15
  -3   2   7   22.72    2.84
   2  -2  -7  125.98    8.25
   2  -2  -7  123.32    7.51
  -2   2   7  131.11    7.16
  -2   2   7  119.09    8.22
  -2   2   7  115.55    7.16
   1  -2  -7 4117.36  234.72
  -1   2   7 3722.09  215.02
   0  -2  -7   20.01    1.89
   0  -2  -7   22.09    2.00
   0   2   7   21.26    2.07
   0   2   7   21.03    1.89
  -1  -2  -7    1.47    0.57
  -1  -2  -7    0.75    0.57
   1   2   7    1.62    0.67
   1   2   7    1.71    0.68
   2   2   7 4619.92  254.67
   3   2   7  792.43   42.86
   3   2   7  759.82   43.23
  -4  -2  -7    2.54    0.77
  -4  -2  -7    1.98    0.95
  -4  -2  -7    3.84    1.22
  -4  -2  -7    3.47    0.89
   4   2   7    3.45    1.07
   4   2   7    5.24    1.10
   4   2   7    3.73    2.23
   4   2   7    5.12    1.40
   4   2   7    3.53    1.32
  -5  -2  -7   12.95    1.80
  -5  -2  -7   12.23    1.72
  -5  -2  -7    9.27    1.54
  -5  -2  -7    9.80    1.85
   5   2   7   22.97    4.03
   5   2   7   11.87    1.84
   5   2   7   11.29    2.07
   5   2   7   12.92    2.10
  -6  -2  -7  210.47   11.61
  -6  -2  -7  188.83   11.42
  -6  -2  -7  180.64   11.12
  -6  -2  -7  179.53   11.64
   6   2   7  167.92   11.59
   6   2   7  181.74   12.07
   6   2   7  187.75   11.85
   6   2   7  187.43   11.22
  -7  -2  -7   11.01    1.55
  -7  -2  -7    6.77    1.43
  -7  -2  -7    6.26    1.38
   7   2   7    7.84    1.53
   7   2   7    6.86    1.47
   7   2   7    4.95    1.48
   7   2   7    8.14    1.20
  -8  -2  -7    0.88    0.63
  -8  -2  -7    0.41    0.49
  -8  -2  -7   -0.39    0.66
   8   2   7    0.10    0.69
   8   2   7    0.06    0.44
   6  -3  -7   42.31    3.08
  -6   3   7   45.91    3.60
  -6   3   7   44.76    3.27
  -6   3   7   43.38    2.87
   5  -3  -7   80.39    5.19
   5  -3  -7   66.06    5.87
  -5   3   7   74.96    4.77
  -5   3   7   72.64    6.01
  -5   3   7   75.97    5.64
  -5   3   7   65.34    5.39
   4  -3  -7   42.86    3.65
   4  -3  -7   47.79    4.80
   4  -3  -7   44.50    3.22
  -4   3   7   37.38    3.66
  -4   3   7   48.17    3.28
  -4   3   7   46.18    3.53
  -4   3   7   42.43    3.15
  -4   3   7   41.55    4.21
   3  -3  -7   41.13    3.53
   3  -3  -7   43.22    4.20
   3  -3  -7   41.00    2.96
   3  -3  -7   44.09    3.09
  -3   3   7   48.73    3.07
  -3   3   7   43.78    3.08
  -3   3   7   45.36    4.39
  -3   3   7   38.66    3.55
  -3   3   7   37.55    3.18
   2  -3  -7  269.49   17.23
   2  -3  -7  260.32   14.96
   2  -3  -7  249.83   14.95
   2  -3  -7  267.05   15.11
   2  -3  -7  280.78   16.15
  -2   3   7  240.41   15.41
  -2   3   7  265.09   16.18
  -2   3   7  248.05   14.88
  -2   3   7  289.61   14.83
   1  -3  -7    0.11    0.55
   1  -3  -7   -0.26    0.39
  -1   3   7    2.27    0.93
  -1   3   7    0.10    0.33
   0  -3  -7  158.03    9.63
   0  -3  -7  164.52    9.37
   0   3   7  161.74    9.51
   0   3   7  170.46    9.96
   0   3   7  142.58    8.95
  -1  -3  -7   20.08    1.75
  -1  -3  -7   20.37    1.89
   1   3   7   23.37    2.18
   2   3   7  777.62   43.13
  -3  -3  -7  177.98    9.73
  -3  -3  -7  167.18    9.70
   3   3   7  170.22   10.28
   3   3   7  142.02    9.91
   3   3   7  153.38    9.85
   3   3   7  165.32   10.14
  -4  -3  -7  213.12   14.00
   4   3   7  226.40   14.06
   4   3   7  230.06   14.08
   4   3   7  230.40   13.87
   4   3   7  261.45   14.33
  -5  -3  -7  102.98    7.01
  -5  -3  -7  100.58    6.98
  -5  -3  -7  125.48    7.28
   5   3   7  102.68    7.50
   5   3   7  103.40    7.19
   5   3   7  107.35    7.43
  -6  -3  -7    0.33    0.65
  -6  -3  -7    1.03    0.68
  -6  -3  -7    1.02    0.86
   6   3   7    0.78    1.11
   6   3   7    0.46    0.89
   6   3   7   -0.75    0.72
   6   3   7    0.37    0.61
  -7  -3  -7  238.12   14.70
  -7  -3  -7  246.84   15.00
  -7  -3  -7  256.10   14.41
   7   3   7  242.27   15.05
   7   3   7  259.64   14.54
  -8  -3  -7    3.49    0.97
  -8  -3  -7    2.29    0.62
   8   3   7    2.65    0.74
   6  -4  -7   24.72    2.44
  -6   4   7   29.79    1.88
  -6   4   7   22.91    2.57
   5  -4  -7   44.41    3.37
  -5   4   7   45.86    3.26
  -5   4   7   48.60    3.25
  -5   4   7   49.21    3.98
  -5   4   7   47.01    3.52
   4  -4  -7    5.79    1.10
   4  -4  -7    7.05    1.39
  -4   4   7    9.41    1.83
  -4   4   7    6.35    1.12
  -4   4   7    6.52    2.22
  -4   4   7    6.34    1.09
  -4   4   7    8.21    1.37
   3  -4  -7   55.89    4.04
   3  -4  -7   53.76    5.41
   3  -4  -7   46.41    4.89
  -3   4   7   62.61    3.94
  -3   4   7   52.91    4.41
  -3   4   7   58.96    4.06
  -3   4   7   54.50    5.28
  -3   4   7   60.84    3.82
   2  -4  -7  142.21    8.90
   2  -4  -7  142.00    9.33
   2  -4  -7  149.85   10.05
  -2   4   7  154.08    8.72
  -2   4   7  147.73    9.42
  -2   4   7  155.94    8.70
  -2   4   7  143.59   10.14
  -2   4   7  154.28    8.93
   1  -4  -7  426.48   25.11
   1  -4  -7  417.48   25.13
   1  -4  -7  440.96   25.80
   1  -4  -7  410.98   25.24
   1  -4  -7  476.06   26.11
  -1   4   7  454.23   24.93
  -1   4   7  493.58   26.71
  -1   4   7  463.34   26.33
  -1   4   7  465.51   25.25
  -1   4   7  481.28   24.96
   0  -4  -7   82.64    5.52
   0  -4  -7   89.60    6.00
   0   4   7   91.10    5.80
   0   4   7   92.09    6.31
  -1  -4  -7   67.73    4.55
  -1  -4  -7   70.94    4.80
   1   4   7   68.90    4.38
   1   4   7   74.40    5.17
   1   4   7   70.27    4.94
  -2  -4  -7  239.61   14.85
  -2  -4  -7  282.79   15.08
  -2  -4  -7  274.63   15.93
  -2  -4  -7  255.88   14.90
   2   4   7  259.78   16.96
   2   4   7  236.48   15.26
   2   4   7  271.40   15.47
  -3  -4  -7    5.38    1.18
  -3  -4  -7    5.43    1.11
  -3  -4  -7    4.65    1.00
   3   4   7    5.93    1.39
   3   4   7    4.96    1.35
   3   4   7    4.15    1.13
   3   4   7    4.53    1.23
   3   4   7    6.60    2.95
  -4  -4  -7  163.88   10.60
  -4  -4  -7  168.52    9.95
  -4  -4  -7  175.79   10.09
   4   4   7  160.87   10.44
   4   4   7  164.63   10.46
   4   4   7  158.11   10.35
   4   4   7  168.79   10.76
   4   4   7  160.54   10.07
  -5  -4  -7  119.32    7.80
  -5  -4  -7  124.52    7.65
  -5  -4  -7  130.35    8.50
  -5  -4  -7  127.53    9.60
   5   4   7  125.97    8.56
   5   4   7  121.08    8.19
   5   4   7  105.92    8.01
  -6  -4  -7    0.27    0.72
  -6  -4  -7    0.02    0.85
  -6  -4  -7   -0.07    0.54
  -6  -4  -7    0.42    0.67
   6   4   7    0.04    0.72
   6   4   7   -0.28    0.79
   6   4   7   -0.38    0.87
  -7  -4  -7   52.89    3.77
  -7  -4  -7   57.03    4.48
   7   4   7   55.53    4.12
   7   4   7   53.10    4.25
  -8  -4  -7   28.47    2.48
  -8  -4  -7   28.30    2.04
   8   4   7   27.55    2.30
   6  -5  -7   15.40    1.37
  -6   5   7   17.94    1.46
  -6   5   7   15.41    1.21
   5  -5  -7    3.53    0.81
  -5   5   7    4.23    0.90
  -5   5   7    2.74    0.72
  -5   5   7    3.93    0.76
   4  -5  -7  211.36   13.00
  -4   5   7  205.52   11.96
  -4   5   7  206.12   12.73
   3  -5  -7    1.55    0.89
   3  -5  -7    3.84    1.01
  -3   5   7    2.96    0.82
  -3   5   7    1.20    0.90
  -3   5   7    6.26    1.15
  -3   5   7    3.84    1.54
  -3   5   7    2.86    0.80
   2  -5  -7    3.69    1.14
   2  -5  -7    2.46    0.83
   2  -5  -7    3.84    1.44
  -2   5   7    4.86    1.02
  -2   5   7    3.09    1.20
  -2   5   7    4.38    0.87
  -2   5   7    1.00    0.90
   1  -5  -7  381.73   22.81
   1  -5  -7  363.90   22.32
   1  -5  -7  372.47   22.05
  -1   5   7  397.67   21.60
  -1   5   7  381.40   23.13
  -1   5   7  407.81   21.65
  -1   5   7  377.31   21.98
  -1   5   7  436.85   21.94
  -1   5   7  376.99   22.40
   0  -5  -7  272.92   16.54
   0  -5  -7  279.15   17.04
   0  -5  -7  282.40   17.11
   0  -5  -7  311.98   17.53
   0   5   7  276.31   17.20
   0   5   7  288.30   16.31
   0   5   7  291.56   16.91
   0   5   7  311.24   17.73
   0   5   7  292.34   16.62
   0   5   7  312.57   16.43
  -1  -5  -7  272.08   15.30
  -1  -5  -7  264.54   15.83
  -1  -5  -7  272.76   15.29
  -1  -5  -7  256.59   15.73
   1   5   7  265.67   15.41
   1   5   7  261.54   16.21
   1   5   7  265.02   15.10
   1   5   7  275.06   16.13
  -2  -5  -7  292.96   17.53
  -2  -5  -7  268.36   17.51
  -2  -5  -7  305.28   17.22
  -2  -5  -7  311.18   16.95
  -2  -5  -7  303.12   16.98
   2   5   7  313.35   17.74
   2   5   7  274.25   16.53
   2   5   7  294.39   17.21
   2   5   7  309.47   17.58
  -3  -5  -7  587.33   33.15
  -3  -5  -7  507.47   32.63
  -3  -5  -7  636.18   32.18
  -3  -5  -7  538.61   32.39
  -3  -5  -7  576.22   31.79
   3   5   7  621.81   33.05
   3   5   7  562.80   32.19
   3   5   7  537.06   32.43
  -4  -5  -7   11.67    1.73
  -4  -5  -7    8.76    1.99
  -4  -5  -7   13.02    1.84
  -4  -5  -7   14.79    2.08
   4   5   7   11.56    2.11
   4   5   7    7.84    2.29
   4   5   7    9.94    2.05
   4   5   7   12.76    2.00
  -5  -5  -7  341.48   19.32
  -5  -5  -7  323.13   20.15
  -5  -5  -7  312.87   20.53
  -5  -5  -7  353.41   19.62
   5   5   7  336.76   20.48
   5   5   7  351.62   19.73
   5   5   7  346.84   20.22
   5   5   7  340.29   19.51
  -6  -5  -7   67.04    4.93
  -6  -5  -7   70.55    5.49
  -6  -5  -7   68.23    4.64
  -6  -5  -7   78.02    5.32
   6   5   7   64.82    5.26
   6   5   7   64.08    5.67
   6   5   7   69.02    5.03
  -7  -5  -7    2.58    1.09
  -7  -5  -7    2.66    0.72
  -7  -5  -7    3.34    1.05
   7   5   7    2.56    0.87
   5  -6  -7    4.79    1.02
  -5   6   7    4.23    0.88
  -5   6   7    4.05    0.65
   4  -6  -7    4.04    0.98
  -4   6   7    3.77    0.83
  -4   6   7    5.80    1.07
  -4   6   7    4.88    0.90
   3  -6  -7  109.91    7.33
  -3   6   7  104.68    8.25
  -3   6   7  121.89    6.98
  -3   6   7  132.96    7.34
  -3   6   7  100.77    8.75
  -3   6   7  114.78    6.99
   2  -6  -7   24.26    2.50
   2  -6  -7   23.52    2.41
  -2   6   7   26.64    2.78
  -2   6   7   28.67    4.18
  -2   6   7   25.82    2.11
  -2   6   7   24.09    2.09
  -2   6   7   26.63    2.33
   1  -6  -7  206.30   14.13
   1  -6  -7  208.18   12.62
   1  -6  -7  195.54   12.43
   1  -6  -7  187.09   13.11
  -1   6   7  220.37   12.05
  -1   6   7  209.11   12.87
  -1   6   7  215.32   11.96
  -1   6   7  208.99   13.66
  -1   6   7  226.43   12.32
   0  -6  -7  509.33   30.17
   0  -6  -7  548.15   31.43
   0  -6  -7  582.53   31.29
   0  -6  -7  525.52   30.96
   0  -6  -7  584.24   31.14
   0   6   7  536.18   30.31
   0   6   7  543.14   31.24
   0   6   7  552.99   30.45
   0   6   7  586.47   30.78
   0   6   7  518.73   30.91
   0   6   7  571.38   31.97
  -1  -6  -7   32.24    2.55
  -1  -6  -7   35.88    3.25
  -1  -6  -7   36.25    3.26
  -1  -6  -7   33.74    3.16
   1   6   7   35.53    2.98
   1   6   7   38.89    3.64
   1   6   7   35.22    2.71
   1   6   7   36.94    3.26
   1   6   7   34.69    2.59
  -2  -6  -7   34.25    2.60
  -2  -6  -7   33.78    3.27
  -2  -6  -7   35.08    3.10
  -2  -6  -7   30.99    2.67
   2   6   7   37.89    3.53
   2   6   7   35.74    2.51
   2   6   7   35.32    3.30
   2   6   7   30.12    2.68
   2   6   7   32.55    3.06
  -3  -6  -7   67.11    4.83
  -3  -6  -7   66.29    4.51
  -3  -6  -7   62.30    5.75
  -3  -6  -7   58.22    5.15
   3   6   7   69.38    5.34
   3   6   7   60.83    3.98
  -4  -6  -7  745.18   42.05
  -4  -6  -7  767.13   41.80
  -4  -6  -7  742.92   41.11
   4   6   7  741.08   42.16
   4   6   7  739.68   41.79
   4   6   7  732.85   42.35
  -5  -6  -7  151.78    9.91
  -5  -6  -7  146.30    9.25
  -5  -6  -7  164.72    9.74
  -5  -6  -7  142.61   10.27
  -5  -6  -7  150.41    8.94
   5   6   7  147.58    9.93
   5   6   7  143.09   10.19
   5   6   7  145.99    9.40
  -6  -6  -7   29.52    3.01
  -6  -6  -7   28.46    2.22
  -6  -6  -7   21.31    3.11
   6   6   7   26.78    3.35
  -7  -6  -7   67.16    5.23
  -7  -6  -7   59.30    3.86
   7   6   7   68.46    4.86
   4  -7  -7    2.52    0.71
   4  -7  -7    4.41    1.64
  -4   7   7    4.24    0.71
  -4   7   7    4.21    0.81
   3  -7  -7    2.29    0.85
   3  -7  -7    2.24    0.94
  -3   7   7    2.61    0.70
  -3   7   7    2.28    0.76
  -3   7   7    1.11    0.59
   2  -7  -7  184.80   11.71
   2  -7  -7  184.46   12.30
  -2   7   7  201.72   11.30
  -2   7   7  200.27   11.18
  -2   7   7  172.81   12.98
  -2   7   7  212.64   11.60
   1  -7  -7  272.21   16.29
   1  -7  -7  284.97   16.49
   1  -7  -7  249.93   16.18
   1  -7  -7  266.25   16.29
  -1   7   7  286.26   15.77
  -1   7   7  292.62   15.92
  -1   7   7  279.82   16.76
  -1   7   7  296.97   16.22
  -1   7   7  282.60   17.72
   0  -7  -7 1004.95   52.33
   0  -7  -7  901.60   52.62
   0  -7  -7  905.34   52.09
   0  -7  -7  992.34   52.25
   0   7   7  839.40   52.40
   0   7   7 1009.64   51.44
   0   7   7  917.45   52.39
  -1  -7  -7  406.00   23.93
  -1  -7  -7  409.75   24.05
   1   7   7  362.00   23.80
   1   7   7  422.05   24.64
   1   7   7  421.76   24.07
   1   7   7  432.06   23.67
   1   7   7  407.68   23.23
   1   7   7  440.09   23.06
  -2  -7  -7   55.85    4.51
  -2  -7  -7   54.95    3.62
  -2  -7  -7   55.37    4.56
  -2  -7  -7   58.30    4.74
   2   7   7   60.46    4.81
   2   7   7   58.64    3.81
   2   7   7   52.09    4.39
   2   7   7   65.25    5.25
  -3  -7  -7  223.72   14.18
  -3  -7  -7  220.34   13.74
  -3  -7  -7  211.65   13.66
  -3  -7  -7  228.59   12.78
   3   7   7  231.05   14.41
   3   7   7  232.60   13.79
   3   7   7  222.15   12.69
   3   7   7  228.38   14.01
  -4  -7  -7    6.25    1.49
  -4  -7  -7   12.58    2.13
  -4  -7  -7   11.65    2.41
  -4  -7  -7    6.87    1.03
   4   7   7   10.11    2.11
   4   7   7    8.09    1.96
   4   7   7   11.09    1.99
  -5  -7  -7   53.28    3.40
  -5  -7  -7   51.02    4.30
  -5  -7  -7   53.71    4.84
   5   7   7   53.59    4.51
   5   7   7   48.12    4.03
   5   7   7   50.99    5.58
  -6  -7  -7   16.26    2.18
  -6  -7  -7   15.65    2.49
   6   7   7   20.47    2.61
  -7  -7  -7   -0.12    0.50
  -7  -7  -7   -0.32    0.99
   7   7   7    0.36    0.59
   4  -8  -7    0.38    0.53
   4  -8  -7    0.14    0.35
  -4   8   7    0.47    0.45
  -4   8   7   -0.05    0.33
   3  -8  -7   11.62    1.54
   3  -8  -7   10.03    1.49
  -3   8   7   12.31    1.27
  -3   8   7   14.32    1.69
  -3   8   7   10.41    1.29
   2  -8  -7  288.63   16.58
   2  -8  -7  278.57   16.56
   2  -8  -7  262.31   16.26
  -2   8   7  277.15   16.14
  -2   8   7  294.17   16.02
  -2   8   7  307.63   16.48
   1  -8  -7  218.79   13.22
   1  -8  -7  199.45   12.93
  -1   8   7  209.28   14.35
  -1   8   7  241.76   13.08
  -1   8   7  221.99   12.69
  -1   8   7  210.04   13.38
  -1   8   7  227.56   12.53
   0  -8  -7   47.72    3.89
   0  -8  -7   43.21    3.67
   0  -8  -7   37.86    3.37
   0   8   7   44.89    3.17
   0   8   7   49.20    3.70
   0   8   7   44.34    3.33
   0   8   7   48.06    4.06
   0   8   7   42.65    4.44
  -1  -8  -7   16.56    2.38
  -1  -8  -7   22.13    2.30
   1   8   7   19.99    2.86
   1   8   7   23.59    2.43
   1   8   7   19.87    1.88
   1   8   7   23.15    3.06
   1   8   7   24.38    3.09
  -2  -8  -7   28.67    2.88
  -2  -8  -7   33.86    3.29
  -2  -8  -7   27.85    3.27
   2   8   7   31.35    3.25
   2   8   7   32.42    3.75
   2   8   7   30.60    3.03
   2   8   7   31.72    3.35
   2   8   7   33.52    2.44
  -3  -8  -7    1.14    0.88
  -3  -8  -7   -0.51    0.74
   3   8   7   -1.17    0.91
   3   8   7    3.29    2.05
   3   8   7    0.30    0.78
  -4  -8  -7   42.01    3.57
  -4  -8  -7   42.36    4.03
   4   8   7   40.09    3.60
   4   8   7   40.11    3.78
  -5  -8  -7   16.49    2.12
  -5  -8  -7   14.22    2.48
   5   8   7   14.32    1.97
   5   8   7   17.68    2.56
  -6  -8  -7    0.80    0.82
  -6  -8  -7    1.02    0.67
   6   8   7    1.57    0.80
   3  -9  -7    0.78    0.40
  -3   9   7    0.70    0.50
  -3   9   7    1.84    0.45
   2  -9  -7    5.01    1.48
  -2   9   7    3.61    1.37
   1  -9  -7   53.19    4.00
  -1   9   7   54.81    3.52
  -1   9   7   52.64    3.70
  -1   9   7   52.25    3.90
   0  -9  -7   48.28    3.82
   0   9   7   47.82    3.71
   0   9   7   49.79    3.23
   0   9   7   48.26    4.30
   0   9   7   36.74    3.83
  -1  -9  -7   51.52    4.18
   1   9   7   52.67    4.33
   1   9   7   52.57    4.06
   1   9   7   51.62    3.44
   1   9   7   45.94    4.65
  -2  -9  -7    3.85    0.97
  -2  -9  -7    1.94    0.95
   2   9   7    3.57    1.15
   2   9   7    3.73    0.73
   2   9   7    4.02    1.21
  -3  -9  -7   14.57    2.30
  -3  -9  -7   14.49    1.83
   3   9   7   10.81    1.87
   3   9   7   12.09    1.78
  -4  -9  -7  123.05    7.77
  -4  -9  -7  125.08    8.43
   4   9   7  128.91    8.09
   4   9   7  127.05    8.26
  -5  -9  -7   14.46    1.55
  -5  -9  -7   17.48    2.39
   5   9   7   13.12    1.93
   5   9   7   13.63    1.59
   1 -10  -7   36.78    2.80
  -1  10   7   38.94    2.91
  -1  10   7   39.53    2.50
   0  10   7   24.70    1.82
  -1 -10  -7   58.89    4.09
   1  10   7   56.20    3.97
   1  10   7   44.21    3.57
  -2 -10  -7    1.96    0.84
   2  10   7    2.12    0.82
   2  10   7    1.27    0.46
   2  10   7    2.73    1.01
   3  10   7  103.87    6.84
  -4 -10  -7   49.17    3.82
   4  10   7   51.95    3.61
   4  10   7   47.75    3.65
   2  10  -8   56.34    3.53
  -2 -10   8   51.26    4.17
  -2 -10   8   52.46    4.50
   1  10  -8   12.31    1.38
  -1 -10   8    8.07    1.58
  -1 -10   8    8.92    1.69
   0 -10   8    0.13    0.62
   0 -10   8    0.05    0.75
   1 -10   8   74.78    4.38
   1 -10   8   59.35    6.03
   4   9  -8    3.86    0.91
   4   9  -8    4.12    0.82
   4   9  -8    3.38    0.91
  -4  -9   8    3.41    1.29
  -4  -9   8    3.90    1.08
   3   9  -8    7.65    1.24
   3   9  -8    8.74    1.48
   3   9  -8    5.47    1.23
  -3  -9   8    8.83    2.40
   2   9  -8  173.45   10.89
  -2  -9   8  182.53   11.85
  -2  -9   8  192.15   12.26
   1   9  -8    0.90    0.62
   1   9  -8    1.00    0.60
  -1  -9   8    1.57    1.06
  -1  -9   8    1.18    1.13
   0   9  -8    0.42    0.49
   0  -9   8    0.31    0.62
   0  -9   8    0.48    0.82
   0  -9   8    0.66    1.07
   1  -9   8  161.66   10.68
   1  -9   8  163.66   11.03
   1  -9   8  166.81    9.92
   2  -9   8   11.98    2.07
   2  -9   8    9.36    1.62
   2  -9   8   12.66    1.59
   5   8  -8   55.60    3.53
   5   8  -8   49.58    3.82
  -5  -8   8   49.60    3.29
   4   8  -8    1.09    0.71
   4   8  -8    2.49    0.80
   4   8  -8    2.92    1.14
  -4  -8   8    4.09    1.40
  -4  -8   8    2.70    1.17
  -4  -8   8    2.81    0.90
   3   8  -8  146.40    9.40
   3   8  -8  153.42    9.00
   3   8  -8  142.42    9.32
  -3  -8   8  155.05   10.43
  -3  -8   8  147.03   10.36
   2   8  -8    8.26    1.54
   2   8  -8    7.04    1.20
   2   8  -8    6.43    1.34
  -2  -8   8    4.99    1.64
  -2  -8   8    3.96    1.65
   1   8  -8  213.73   12.79
   1   8  -8  218.56   13.01
  -1  -8   8  236.98   14.91
  -1  -8   8  223.41   14.39
   0   8  -8    2.61    0.71
   0  -8   8    0.81    1.07
   0  -8   8    0.68    0.98
   0  -8   8    0.66    1.10
  -1   8  -8   59.90    3.94
   1  -8   8   61.50    4.46
   1  -8   8   63.15    5.34
   1  -8   8   58.03    5.54
   2  -8   8   39.80    4.23
   2  -8   8   44.43    3.39
   2  -8   8   38.12    3.89
   3  -8   8   99.16    6.95
   4  -8   8    2.72    0.87
   4  -8   8    5.14    1.04
   6   7  -8    0.77    0.59
   6   7  -8    0.87    0.45
  -6  -7   8    0.68    0.49
   5   7  -8   20.43    2.21
   5   7  -8   19.87    1.85
   5   7  -8   14.94    2.07
  -5  -7   8   19.06    1.93
  -5  -7   8   21.38    3.21
   4   7  -8   58.68    3.99
   4   7  -8   53.88    4.35
   4   7  -8   49.84    4.23
  -4  -7   8   53.86    4.87
  -4  -7   8   64.33    5.45
  -4  -7   8   51.77    3.94
   3   7  -8  109.06    7.98
   3   7  -8  107.10    7.18
   2   7  -8    6.57    1.23
   2   7  -8    8.33    1.80
   2   7  -8    8.69    1.63
  -2  -7   8    3.99    1.81
  -2  -7   8   10.96    2.44
  -2  -7   8    7.80    1.39
  -2  -7   8    6.69    2.08
  -2  -7   8    6.69    0.91
   1   7  -8    1.82    0.71
   1   7  -8    1.25    0.86
  -1  -7   8   -0.16    0.54
  -1  -7   8    4.59    1.93
  -1  -7   8    2.21    1.46
  -1  -7   8   -0.74    0.98
  -1  -7   8    0.61    1.20
   0   7  -8  128.80    8.05
   0  -7   8  138.60    9.65
   0  -7   8  143.99   10.19
   0  -7   8  127.29   10.02
   0  -7   8  141.37    8.58
   1  -7   8    9.83    1.56
   1  -7   8   11.52    2.42
   1  -7   8    6.59    1.98
   2  -7   8   66.57    5.31
   2  -7   8   48.58    5.60
   3  -7   8   63.83    4.53
   3  -7   8   63.56    5.54
   3  -7   8   62.19    5.12
   4  -7   8    9.18    1.34
   4  -7   8   11.20    2.40
   4  -7   8   10.74    1.64
   5  -7   8    0.63    0.54
   5  -7   8    0.63    0.56
   5  -7   8    0.07    0.47
   6   6  -8    3.48    0.73
  -6  -6   8    1.66    0.87
   5   6  -8   49.19    3.54
   5   6  -8   43.56    3.84
   5   6  -8   48.08    4.00
  -5  -6   8   48.32    3.79
  -5  -6   8   46.84    4.67
   4   6  -8    3.39    1.12
   4   6  -8    3.23    1.96
   4   6  -8    3.28    1.07
  -4  -6   8    1.69    1.73
  -4  -6   8    2.62    0.98
  -4  -6   8    3.23    2.36
   3   6  -8    8.43    1.55
   3   6  -8   10.23    2.17
   3   6  -8   12.02    1.97
   3   6  -8   10.52    1.55
  -3  -6   8    8.59    2.22
  -3  -6   8   11.49    1.64
  -3  -6   8   11.89    2.57
  -3  -6   8    8.70    2.27
   2   6  -8   36.67    4.76
   2   6  -8   32.74    2.77
   2   6  -8   34.63    3.38
   2   6  -8   31.47    2.86
  -2  -6   8   40.95    4.11
  -2  -6   8   34.43    4.01
  -2  -6   8   38.42    4.06
  -2  -6   8   36.52    2.75
   1   6  -8  195.82   12.03
   1   6  -8  194.42   11.58
  -1  -6   8  196.30   13.30
  -1  -6   8  217.02   13.18
  -1  -6   8  193.51   12.36
  -1  -6   8  198.91   13.26
   0   6  -8    1.73    0.83
   0   6  -8    0.71    0.44
   0  -6   8   -0.26    0.88
   0  -6   8    0.19    0.73
   0  -6   8    1.08    1.24
   0  -6   8    0.45    1.09
   0  -6   8    0.49    0.71
   1  -6   8    1.48    1.48
   1  -6   8    2.10    1.18
   1  -6   8    1.05    1.04
   1  -6   8    0.84    1.42
   1  -6   8    2.32    0.88
   2  -6   8    0.97    0.75
   2  -6   8   -0.13    1.06
   2  -6   8    0.90    0.93
   2  -6   8    0.90    0.80
   2  -6   8    0.80    0.88
   3  -6   8   53.46    4.00
   3  -6   8   48.71    4.19
   3  -6   8   55.84    4.69
   3  -6   8   61.45    6.91
   4  -6   8    0.40    0.78
   4  -6   8    1.03    0.93
   4  -6   8   -0.10    0.55
   4  -6   8    0.29    0.65
   5  -6   8   14.44    1.79
   5  -6   8   11.98    1.67
   5  -6   8   11.79    1.76
   6   5  -8   12.81    1.87
   6   5  -8   16.71    1.61
   6   5  -8   15.48    1.54
  -6  -5   8   16.41    2.19
   5   5  -8  108.67    7.57
   5   5  -8   99.47    8.41
   5   5  -8  116.33    7.07
   5   5  -8  110.81    7.46
  -5  -5   8  117.02    8.71
  -5  -5   8  115.26    7.51
   4   5  -8   77.33    5.74
   4   5  -8   81.80    6.50
   4   5  -8   73.51    5.17
   4   5  -8   74.29    5.54
  -4  -5   8   78.59    6.75
  -4  -5   8   79.09    5.57
  -4  -5   8   77.32    6.27
   3   5  -8   13.39    2.22
   3   5  -8   14.22    1.78
   3   5  -8   12.18    1.78
   3   5  -8   14.77    2.64
  -3  -5   8   12.65    2.35
  -3  -5   8   10.18    2.36
  -3  -5   8   11.30    1.71
  -3  -5   8   12.02    2.33
   2   5  -8   94.47    6.72
   2   5  -8   94.41    5.97
   2   5  -8   93.38    6.10
   2   5  -8   92.30    6.42
  -2  -5   8   97.67    6.10
  -2  -5   8  101.44    7.38
  -2  -5   8   92.82    7.16
  -2  -5   8   90.30    7.20
   1   5  -8  247.19   14.01
   1   5  -8  228.93   14.05
  -1  -5   8  239.07   14.89
  -1  -5   8  232.02   14.98
  -1  -5   8  239.80   15.21
   0   5  -8  332.66   18.97
   0   5  -8  305.31   18.63
   0  -5   8  355.81   19.50
   0  -5   8  339.08   19.22
   0  -5   8  343.19   20.70
   0  -5   8  361.50   20.60
   0  -5   8  333.80   20.11
   0  -5   8  333.62   20.05
  -1   5  -8    6.77    0.68
   1  -5   8   14.87    2.35
   1  -5   8    6.36    1.95
   1  -5   8    6.00    1.37
   1  -5   8    6.77    1.57
   1  -5   8    8.11    1.35
   1  -5   8    6.82    2.00
   1  -5   8    7.15    1.45
   2  -5   8  126.70    8.38
   2  -5   8  120.42    8.34
   2  -5   8  124.58    8.63
   2  -5   8  144.76    9.51
   3  -5   8    0.11    1.25
   3  -5   8    2.85    0.95
   3  -5   8    0.87    0.87
   3  -5   8    0.49    0.89
   3  -5   8    4.67    1.50
   4  -5   8   85.33    6.51
   4  -5   8   89.80    5.79
   4  -5   8   75.55    7.42
  -5   5  -8   62.14    3.95
   5  -5   8   66.05    4.90
   5  -5   8   56.94    4.49
   5  -5   8   69.97    4.49
   5  -5   8   58.77    4.62
   6  -5   8    1.25    0.82
   6  -5   8    1.53    0.79
   6  -5   8    1.86    0.68
   7   4  -8    4.77    0.98
   7   4  -8    5.12    0.84
  -7  -4   8    4.54    1.02
   6   4  -8   31.65    2.39
   6   4  -8   29.63    2.77
   6   4  -8   28.43    2.91
  -6  -4   8   27.80    2.82
   5   4  -8   12.23    2.05
   5   4  -8   12.05    2.49
   5   4  -8   17.05    2.22
   5   4  -8   15.82    1.89
   5   4  -8   10.95    1.83
  -5  -4   8   16.25    2.36
  -5  -4   8   13.70    2.91
   4   4  -8    5.46    1.39
   4   4  -8    4.99    1.53
   4   4  -8    8.87    1.61
   4   4  -8    8.78    1.42
  -4  -4   8    7.84    1.94
  -4  -4   8    3.76    1.13
  -4  -4   8   10.02    2.54
   3   4  -8  799.00   45.14
   3   4  -8  793.59   45.46
   3   4  -8  805.01   46.34
   3   4  -8  790.17   45.72
  -3  -4   8  836.11   45.58
  -3  -4   8  877.73   46.99
  -3  -4   8  831.76   46.35
  -3  -4   8  832.98   46.55
   2   4  -8  146.62    8.96
   2   4  -8  144.83    9.42
   2   4  -8  148.51    9.66
  -2  -4   8  144.60   10.14
  -2  -4   8  162.02   10.28
  -2  -4   8  156.41    9.14
  -2  -4   8  145.69    9.94
   1   4  -8    3.24    0.71
   1   4  -8    1.88    0.69
  -1  -4   8    1.54    0.97
  -1  -4   8    0.00    0.91
  -1  -4   8    2.26    0.75
  -1  -4   8    1.58    1.03
  -1  -4   8    2.75    1.11
   0   4  -8   87.88    5.65
   0   4  -8   83.09    5.29
   0  -4   8   94.86    6.43
   0  -4   8  104.59    6.91
   0  -4   8   95.08    7.04
   1  -4   8   63.52    4.79
   1  -4   8   59.47    4.68
   1  -4   8   70.08    5.46
   1  -4   8   64.60    5.43
   1  -4   8   53.37    4.88
   1  -4   8   55.39    4.45
   2  -4   8  120.13    8.58
   2  -4   8  110.33    7.65
   2  -4   8  110.93    7.72
   2  -4   8  117.36    7.14
   2  -4   8  116.96    7.73
   2  -4   8  129.50    8.36
   2  -4   8  103.83    7.54
   3  -4   8   27.55    4.12
   3  -4   8   29.24    2.97
   3  -4   8   35.88    4.64
   3  -4   8   32.86    3.55
   3  -4   8   30.66    3.09
  -4   4  -8  107.93    6.35
   4  -4   8  108.48    7.42
   4  -4   8  105.09    7.57
   4  -4   8  101.08    7.48
   4  -4   8  116.59    7.08
  -5   4  -8    5.70    0.96
   5  -4   8    4.44    1.29
   5  -4   8    3.54    1.21
   5  -4   8    3.89    1.37
   5  -4   8    3.80    1.04
  -6   4  -8   16.64    1.54
   6  -4   8   20.91    2.81
   6  -4   8   17.05    1.77
   6  -4   8   15.93    2.21
   7   3  -8   12.14    1.21
   7   3  -8   14.34    1.63
  -7  -3   8   13.60    1.78
   6   3  -8   43.16    3.24
   6   3  -8   49.43    3.25
   6   3  -8   47.52    3.90
  -6  -3   8   48.98    3.98
  -6  -3   8   44.83    3.20
   5   3  -8   26.02    2.32
   5   3  -8   25.34    2.23
   5   3  -8   28.10    2.85
   5   3  -8   25.33    3.92
  -5  -3   8   23.77    2.68
  -5  -3   8   24.29    2.19
   4   3  -8  306.46   18.97
   4   3  -8  317.45   18.22
   4   3  -8  312.01   17.92
   4   3  -8  292.62   17.48
  -4  -3   8  278.38   17.25
  -4  -3   8  308.84   18.39
  -4  -3   8  310.04   18.07
  -4  -3   8  334.01   19.42
   3   3  -8  117.24    7.66
   3   3  -8  107.08    7.99
   3   3  -8  113.24    7.11
   3   3  -8  117.08    7.40
  -3  -3   8  112.49    7.93
  -3  -3   8  116.61    8.42
  -3  -3   8  125.36    7.59
   2   3  -8   35.25    2.74
  -2  -3   8   35.96    3.49
  -2  -3   8   33.08    3.64
  -2  -3   8   36.02    3.31
   1   3  -8   74.28    4.71
   1   3  -8   74.48    5.13
  -1  -3   8   74.55    6.05
  -1  -3   8   75.32    5.62
  -1  -3   8   78.47    5.45
   0   3  -8  331.51   18.77
   0   3  -8  304.57   18.88
   0  -3   8  355.80   19.77
   0  -3   8  345.68   19.36
   1  -3   8    1.17    0.71
   1  -3   8    0.49    0.69
   1  -3   8    4.05    1.56
   2  -3   8  116.03    7.47
   2  -3   8   97.28    7.08
   2  -3   8   90.36    8.56
   2  -3   8  110.42    6.58
   3  -3   8   25.51    2.87
   3  -3   8   26.66    2.89
   3  -3   8   26.96    2.68
   3  -3   8   25.54    2.68
   3  -3   8   31.76    3.15
   3  -3   8   33.20    2.54
   3  -3   8   18.85    3.29
  -4   3  -8  111.41    6.71
   4  -3   8  123.39    7.42
   4  -3   8  106.30    7.51
   4  -3   8  118.97    8.12
   4  -3   8  113.96    8.01
  -5   3  -8   13.60    1.35
   5  -3   8    9.96    1.62
   5  -3   8   16.26    2.52
   5  -3   8   11.28    2.27
   6  -3   8   12.08    1.62
   6  -3   8    8.81    1.76
   6  -3   8   12.16    1.94
  -7   3  -8    1.69    0.57
   7  -3   8    1.75    0.82
   7  -3   8    2.40    0.75
   7  -3   8    2.41    1.01
   7   2  -8   15.49    1.41
   7   2  -8   15.39    1.70
  -7  -2   8   17.85    2.18
  -7  -2   8   16.56    1.37
   6   2  -8   17.98    1.67
   6   2  -8   12.21    1.83
   6   2  -8   10.54    1.32
  -6  -2   8   16.09    1.66
  -6  -2   8   14.35    2.14
   5   2  -8   33.74    3.97
   5   2  -8   29.09    2.52
   5   2  -8   30.21    2.95
   5   2  -8   34.02    3.24
   5   2  -8   36.80    2.78
  -5  -2   8   30.08    2.63
  -5  -2   8   29.73    3.66
  -5  -2   8   35.19    3.32
   4   2  -8  199.72   11.97
   4   2  -8  199.34   13.38
   4   2  -8  212.92   12.08
   4   2  -8  214.58   12.44
   4   2  -8  240.02   14.17
  -4  -2   8  183.95   12.79
  -4  -2   8  208.60   12.76
  -4  -2   8  213.12   12.85
  -4  -2   8  183.92   11.91
  -4  -2   8  212.57   13.77
   3   2  -8  108.88    6.77
   3   2  -8  121.59    7.41
   3   2  -8  107.60    7.69
   3   2  -8  108.01    8.32
  -3  -2   8  102.29    7.24
  -3  -2   8  117.28    7.24
  -3  -2   8  119.02    8.16
  -3  -2   8   98.13    6.61
   2   2  -8    4.50    0.94
   2   2  -8    2.04    0.82
  -2  -2   8    3.45    1.14
  -2  -2   8    7.56    1.48
  -2  -2   8    4.07    1.34
  -2  -2   8    5.46    1.00
  -2  -2   8    2.61    0.80
   1   2  -8   90.90    5.74
   1   2  -8   90.78    6.10
  -1  -2   8   99.02    6.60
  -1  -2   8   98.88    6.28
   0   2  -8  572.23   34.60
   0  -2   8  668.85   35.73
   0  -2   8  666.51   35.38
  -1   2  -8  154.57    8.43
  -1   2  -8  135.44    8.28
   1  -2   8  153.72    9.11
   1  -2   8  142.27    9.29
   2  -2   8   60.73    4.34
   2  -2   8   53.37    4.38
   2  -2   8   62.66    5.96
   2  -2   8   58.39    4.48
  -3   2  -8  933.78   48.92
   3  -2   8  898.70   49.97
   3  -2   8  887.50   50.16
   3  -2   8  855.98   49.98
   3  -2   8  901.56   49.41
  -4   2  -8  212.58   11.79
   4  -2   8  195.07   12.35
   4  -2   8  195.67   13.77
   4  -2   8  216.29   12.23
   4  -2   8  192.06   13.71
   4  -2   8  200.54   12.94
  -5   2  -8   17.16    1.70
   5  -2   8   19.99    3.05
   5  -2   8   22.53    2.24
   5  -2   8   16.21    2.70
  -6   2  -8   42.84    3.33
  -6   2  -8   44.81    3.33
   6  -2   8   54.05    4.47
   6  -2   8   47.88    3.69
   6  -2   8   48.62    4.43
  -7   2  -8    6.97    1.10
  -7   2  -8    8.78    1.05
   7  -2   8    6.10    1.62
   7  -2   8    5.76    1.06
   7  -2   8    8.37    2.48
   7   1  -8   37.28    2.79
   7   1  -8   37.12    2.62
  -7  -1   8   37.68    3.07
  -7  -1   8   39.14    2.64
   6   1  -8  159.04   10.13
   6   1  -8  168.18    9.59
  -6  -1   8  164.77   10.36
  -6  -1   8  155.65    9.68
   5   1  -8  139.43    8.91
   5   1  -8  145.72    8.26
   5   1  -8  127.41    9.90
   5   1  -8  146.31    8.26
  -5  -1   8  138.72    9.01
  -5  -1   8  119.24    9.37
  -5  -1   8  122.93    8.28
   4   1  -8  124.15    7.96
   4   1  -8  134.61    9.51
   4   1  -8  141.75    8.47
  -4  -1   8  128.15    9.06
  -4  -1   8  130.65    8.14
  -4  -1   8  135.02    8.80
   3   1  -8  670.67   36.72
   3   1  -8  672.84   36.15
   3   1  -8  619.89   37.16
   3   1  -8  658.94   36.40
  -3  -1   8  585.80   36.74
  -3  -1   8  681.16   37.55
  -3  -1   8  646.38   36.58
  -3  -1   8  695.97   37.09
   2   1  -8    3.49    1.07
   2   1  -8    3.65    0.91
  -2  -1   8    4.65    1.22
  -2  -1   8    4.94    1.09
  -2  -1   8    4.25    1.14
   1   1  -8   60.46    4.01
   1   1  -8   50.53    3.56
  -1  -1   8   48.63    4.14
  -1  -1   8   54.05    3.88
   0   1  -8  187.17   11.64
   0   1  -8  212.32   11.95
   0  -1   8  217.77   12.21
   0  -1   8  211.45   12.55
  -1   1  -8  128.36    7.03
  -1   1  -8  108.82    6.81
   1  -1   8  125.62    7.52
   1  -1   8  112.65    7.66
  -2   1  -8   49.53    2.85
  -2   1  -8   38.57    2.73
   2  -1   8   43.20    3.41
   2  -1   8   41.05    3.47
   3  -1   8   48.20    3.65
   3  -1   8   50.03    3.95
   3  -1   8   55.45    4.01
  -4   1  -8  496.85   27.52
   4  -1   8  471.39   28.53
   4  -1   8  510.57   28.55
   4  -1   8  494.08   28.00
   4  -1   8  487.44   27.74
  -5   1  -8  358.94   19.88
   5  -1   8  351.54   20.26
   5  -1   8  358.03   21.08
   5  -1   8  330.80   20.34
   5  -1   8  353.49   21.20
  -6   1  -8   26.88    2.34
  -6   1  -8   26.69    2.38
   6  -1   8   28.33    4.37
  -7   1  -8  120.16    7.34
  -7   1  -8  115.44    7.54
   7  -1   8  127.78    7.71
   7  -1   8  132.92    8.46
   7  -1   8  122.88    8.22
   7   0  -8   16.56    1.44
  -7   0   8   16.02    1.46
  -7   0   8   15.05    1.72
   6   0  -8   51.64    3.49
   6   0  -8   48.42    3.89
  -6   0   8   47.72    3.63
  -6   0   8   50.38    4.12
   5   0  -8   87.40    7.35
   5   0  -8   93.05    5.42
   5   0  -8   85.07    6.10
   5   0  -8   91.32    5.52
  -5   0   8   77.44    5.63
  -5   0   8   86.54    6.22
  -5   0   8   70.02    6.58
   4   0  -8   30.25    2.77
   4   0  -8   27.58    2.41
   4   0  -8   35.19    3.77
  -4   0   8   31.21    3.14
  -4   0   8   33.75    2.17
  -4   0   8   27.86    3.32
  -4   0   8   32.79    4.27
   3   0  -8  233.36   13.05
   3   0  -8  210.86   12.89
   3   0  -8  236.85   13.61
   3   0  -8  239.32   14.27
   3   0  -8  226.57   13.25
  -3   0   8  243.41   14.22
  -3   0   8  225.48   13.50
  -3   0   8  223.91   14.08
  -3   0   8  195.74   12.94
   2   0  -8    2.43    0.98
   2   0  -8    0.51    0.51
  -2   0   8    0.47    0.65
  -2   0   8   -0.13    0.45
  -2   0   8   -0.26    0.37
   1   0  -8  250.15   14.37
   1   0  -8  232.74   13.93
  -1   0   8  226.75   14.23
  -1   0   8  267.89   14.85
  -1   0   8  249.32   14.16
   0   0  -8  111.21    6.46
   0   0   8  107.17    6.95
   0   0   8   90.55    6.20
   0   0   8  105.90    6.50
   1   0   8  814.14   45.29
  -2   0  -8   55.59    3.40
  -2   0  -8   49.21    3.48
   2   0   8   52.73    3.91
   2   0   8   51.77    3.98
  -3   0  -8   20.76    1.61
  -3   0  -8   16.64    1.60
   3   0   8   21.09    2.76
   3   0   8   19.25    2.03
   3   0   8   23.35    2.26
   3   0   8   18.30    2.71
  -4   0  -8   98.07    5.53
  -4   0  -8   88.86    5.61
   4   0   8   80.05    6.00
   4   0   8   77.77    6.31
   4   0   8   88.75    7.72
   4   0   8   86.44    6.53
  -5   0  -8   22.43    2.16
  -5   0  -8   23.42    2.06
  -5   0  -8   20.63    2.37
   5   0   8   24.69    3.28
   5   0   8   27.59    2.40
   5   0   8   15.40    2.33
   5   0   8   26.48    3.52
   5   0   8   20.19    2.32
  -6   0  -8  153.92    9.58
  -6   0  -8  139.19    9.20
  -6   0  -8  153.89    9.60
   6   0   8  145.87    9.45
   6   0   8  155.83   10.41
   6   0   8  155.47   10.22
  -7   0  -8   24.16    2.06
  -7   0  -8   22.20    2.22
   7   0   8   24.66    2.85
   7   0   8   21.74    2.98
   7   0   8   24.01    2.31
  -8   0  -8    7.09    0.89
   8   0   8    5.36    1.05
   8   0   8    7.32    1.04
   8   0   8    6.67    1.28
   7  -1  -8    2.29    0.51
  -7   1   8    4.76    1.16
  -7   1   8    3.59    0.68
   6  -1  -8   53.73    3.99
   6  -1  -8   53.02    3.67
  -6   1   8   52.40    3.84
  -6   1   8   57.52    4.35
   5  -1  -8   49.67    3.33
   5  -1  -8   44.47    4.95
   5  -1  -8   40.86    3.70
  -5   1   8   41.42    3.48
  -5   1   8   49.62    2.99
  -5   1   8   39.24    4.49
  -5   1   8   42.66    3.91
   4  -1  -8  408.36   21.46
   4  -1  -8  378.18   20.75
   4  -1  -8  383.60   21.33
   4  -1  -8  352.28   22.34
  -4   1   8  359.57   21.69
  -4   1   8  323.83   20.68
  -4   1   8  350.88   21.29
   3  -1  -8   47.28    4.06
   3  -1  -8   52.31    3.61
   3  -1  -8   57.03    4.80
   3  -1  -8   52.59    3.74
   3  -1  -8   51.33    3.84
  -3   1   8   54.30    4.17
  -3   1   8   52.93    4.51
  -3   1   8   47.47    3.69
  -3   1   8   62.23    3.53
  -3   1   8   50.49    4.63
   2  -1  -8  210.38   12.50
   2  -1  -8  208.17   12.36
   2  -1  -8  199.47   12.75
   2  -1  -8  227.19   13.31
  -2   1   8  215.76   13.24
  -2   1   8  213.74   13.13
  -2   1   8  247.56   13.58
  -2   1   8  197.90   12.65
   1  -1  -8  674.82   38.66
  -1   1   8  700.05   38.74
  -1   1   8  685.42   39.19
  -1   1   8  749.62   39.62
   0  -1  -8  546.00   30.18
   0   1   8  558.82   30.43
   0   1   8  561.87   30.97
   0   1   8  518.26   30.47
  -1  -1  -8  868.87   45.98
   1   1   8  805.41   46.17
   1   1   8  844.18   46.64
  -2  -1  -8   94.80    5.74
  -2  -1  -8   96.53    5.70
   2   1   8   86.80    6.20
   2   1   8   93.64    6.21
  -3  -1  -8  326.88   17.57
  -3  -1  -8  347.23   17.51
   3   1   8  292.12   18.31
   3   1   8  278.37   18.17
   3   1   8  321.99   18.16
   3   1   8  287.15   17.81
  -4  -1  -8   99.49    7.76
   4   1   8  115.04    8.05
   4   1   8  125.64    8.16
   4   1   8  132.31    7.90
   4   1   8  112.61    7.15
  -5  -1  -8   11.73    2.03
  -5  -1  -8   12.99    1.57
  -5  -1  -8   16.61    2.39
  -5  -1  -8   12.05    1.77
   5   1   8   11.15    1.55
   5   1   8   10.99    1.94
   5   1   8   15.38    2.74
   5   1   8   15.66    2.72
  -6  -1  -8   36.58    3.36
  -6  -1  -8   36.81    3.13
  -6  -1  -8   34.93    2.97
  -6  -1  -8   39.25    3.12
   6   1   8   33.14    3.65
   6   1   8   39.09    2.69
   6   1   8   35.46    3.93
   6   1   8   32.23    3.19
  -7  -1  -8    0.77    0.74
  -7  -1  -8    2.71    0.81
  -7  -1  -8    1.95    0.81
   7   1   8    0.27    0.86
   7   1   8    0.37    1.06
   7   1   8    0.59    0.73
  -8  -1  -8   46.44    3.04
  -8  -1  -8   43.63    3.12
   8   1   8   45.73    3.58
   8   1   8   46.36    3.20
   8   1   8   44.64    3.07
   6  -2  -8   47.60    3.34
   6  -2  -8   45.32    3.31
  -6   2   8   50.53    2.90
  -6   2   8   49.51    3.51
   5  -2  -8   38.11    2.80
  -5   2   8   27.48    5.35
  -5   2   8   32.86    2.95
   4  -2  -8   34.26    3.98
   4  -2  -8   29.75    2.94
   4  -2  -8   28.56    2.37
   4  -2  -8   30.19    2.29
  -4   2   8   28.60    2.25
  -4   2   8   29.57    2.98
  -4   2   8   24.94    2.53
  -4   2   8   27.28    3.68
  -4   2   8   29.16    3.69
   3  -2  -8   57.88    4.30
   3  -2  -8   60.55    4.18
   3  -2  -8   65.25    4.74
   3  -2  -8   63.37    5.39
   3  -2  -8   61.40    4.09
  -3   2   8   51.08    4.12
  -3   2   8   58.13    5.26
  -3   2   8   56.21    4.58
  -3   2   8   66.01    3.93
  -3   2   8   70.22    3.96
  -3   2   8   62.40    5.23
   2  -2  -8   10.84    2.10
   2  -2  -8   11.82    1.66
  -2   2   8   12.62    2.34
  -2   2   8    9.96    1.63
  -2   2   8   13.25    1.23
  -2   2   8   12.51    1.48
  -2   2   8   11.06    1.58
   1  -2  -8  234.91   13.35
   1  -2  -8  247.45   13.97
  -1   2   8  227.49   13.29
  -1   2   8  212.79   13.87
   0  -2  -8    7.47    1.21
   0  -2  -8   10.11    1.53
   0   2   8    9.18    1.41
   1   2   8 2479.49  138.79
  -2  -2  -8  172.50    9.56
   2   2   8  170.60   10.09
   2   2   8  149.30    9.67
   2   2   8  156.82   10.03
  -3  -2  -8  619.13   33.77
   3   2   8  652.59   34.46
   3   2   8  605.04   34.11
   3   2   8  596.66   35.86
   3   2   8  572.54   33.94
  -4  -2  -8    1.73    0.73
  -4  -2  -8    4.83    1.01
  -4  -2  -8    2.57    1.18
  -4  -2  -8    1.98    0.98
   4   2   8    1.38    1.60
   4   2   8    2.42    0.87
   4   2   8    2.40    1.05
   4   2   8    2.67    1.17
   4   2   8    2.91    1.29
  -5  -2  -8   96.26    6.21
  -5  -2  -8   98.49    6.14
  -5  -2  -8   88.38    6.05
   5   2   8   88.81    6.78
   5   2   8   85.91    6.51
   5   2   8   86.72    6.03
   5   2   8   90.30    6.73
  -6  -2  -8    1.68    0.86
  -6  -2  -8    0.45    0.85
  -6  -2  -8   -0.32    0.50
  -6  -2  -8   -0.28    0.57
   6   2   8    0.42    1.20
   6   2   8   -0.38    0.92
   6   2   8    0.15    0.90
   6   2   8    0.16    0.56
  -7  -2  -8   81.48    5.23
  -7  -2  -8   87.86    5.71
  -7  -2  -8   74.64    5.44
   7   2   8   81.85    5.65
   7   2   8   77.35    5.49
   7   2   8   72.18    5.85
  -8  -2  -8   19.23    1.71
   8   2   8   21.01    1.90
   8   2   8   24.58    2.27
   6  -3  -8    1.11    0.48
  -6   3   8    1.31    0.78
  -6   3   8    1.32    0.56
  -6   3   8    2.22    0.41
   5  -3  -8    2.93    0.97
   5  -3  -8    4.22    0.99
  -5   3   8    3.39    0.94
  -5   3   8    5.26    1.23
  -5   3   8    3.64    0.72
   4  -3  -8   47.64    5.22
   4  -3  -8   50.55    4.16
   4  -3  -8   54.97    3.78
  -4   3   8   56.36    4.45
  -4   3   8   49.52    4.89
  -4   3   8   54.94    3.56
  -4   3   8   49.72    5.29
  -4   3   8   52.55    3.92
  -4   3   8   52.94    3.56
   3  -3  -8  232.11   13.24
   3  -3  -8  223.99   13.84
   3  -3  -8  203.48   14.57
  -3   3   8  221.52   13.83
  -3   3   8  235.90   12.97
  -3   3   8  227.87   14.90
  -3   3   8  246.85   13.28
   2  -3  -8  154.93    9.73
   2  -3  -8  161.78    9.89
   2  -3  -8  156.48   10.24
   2  -3  -8  170.64   10.98
   2  -3  -8  162.71    9.77
  -2   3   8  156.07   10.90
  -2   3   8  169.01    9.46
  -2   3   8  185.02    9.84
  -2   3   8  154.33   10.18
  -2   3   8  177.01    9.51
   1  -3  -8  334.44   20.16
   1  -3  -8  359.05   19.87
   1  -3  -8  352.73   20.52
   1  -3  -8  321.43   19.70
  -1   3   8  390.99   19.68
  -1   3   8  364.64   19.85
  -1   3   8  334.37   20.62
  -1   3   8  338.39   20.07
   0  -3  -8  222.22   12.89
   0  -3  -8  225.24   12.54
   0   3   8  205.91   13.04
   0   3   8  206.49   12.63
  -1  -3  -8   28.15    2.40
   1   3   8   26.91    2.59
   1   3   8   26.80    2.51
  -2  -3  -8   52.70    3.52
   2   3   8   46.77    3.76
   2   3   8   49.82    3.92
   2   3   8   50.33    3.83
   2   3   8   45.26    5.07
  -3  -3  -8  206.85   12.33
  -3  -3  -8  220.42   12.35
  -3  -3  -8  193.83   12.85
   3   3   8  216.74   12.72
   3   3   8  197.93   12.60
   3   3   8  226.12   13.01
  -4  -3  -8   98.52    5.89
  -4  -3  -8   78.06    6.23
  -4  -3  -8   93.79    5.91
   4   3   8   84.84    7.49
   4   3   8   82.34    6.03
   4   3   8   77.63    6.15
   4   3   8   85.11    6.28
   4   3   8   98.50    6.56
  -5  -3  -8  348.40   19.52
  -5  -3  -8  353.82   19.72
  -5  -3  -8  316.63   20.08
   5   3   8  338.57   19.79
   5   3   8  367.34   20.22
   5   3   8  335.06   20.30
   5   3   8  316.10   20.06
  -6  -3  -8   36.64    3.20
  -6  -3  -8   36.20    3.00
  -6  -3  -8   33.16    3.45
  -6  -3  -8   41.12    3.30
   6   3   8   33.87    3.09
   6   3   8   32.09    3.56
  -7  -3  -8    4.77    1.05
  -7  -3  -8    8.21    1.67
  -7  -3  -8    6.00    1.74
   7   3   8    5.33    1.33
   7   3   8    6.93    1.11
  -8  -3  -8   60.02    4.05
   8   3   8   56.20    3.89
   6  -4  -8   14.40    1.37
  -6   4   8   15.22    1.40
   5  -4  -8    8.94    1.36
  -5   4   8   10.99    1.92
  -5   4   8   10.30    1.46
  -5   4   8    7.44    0.99
   4  -4  -8  256.56   15.20
   4  -4  -8  266.88   14.96
  -4   4   8  248.52   14.60
  -4   4   8  260.21   14.56
  -4   4   8  245.89   16.93
  -4   4   8  261.63   15.54
  -4   4   8  220.36   16.14
  -4   4   8  289.08   15.07
   3  -4  -8    8.27    2.13
   3  -4  -8   15.34    2.18
   3  -4  -8   14.12    1.86
  -3   4   8   10.96    2.45
  -3   4   8   15.79    2.30
  -3   4   8   14.38    1.81
  -3   4   8   15.06    1.45
  -3   4   8   13.38    1.49
   2  -4  -8   96.18    7.48
   2  -4  -8   97.26    6.20
   2  -4  -8   99.81    6.47
   2  -4  -8  104.64    6.96
  -2   4   8  102.72    6.91
  -2   4   8   96.96    7.63
  -2   4   8  112.48    6.45
  -2   4   8  101.30    6.12
  -2   4   8  103.61    6.10
   1  -4  -8    3.83    0.99
   1  -4  -8    6.05    1.41
   1  -4  -8   10.92    1.36
   1  -4  -8    6.53    1.59
  -1   4   8    8.15    2.46
  -1   4   8    9.08    1.05
  -1   4   8    6.49    1.42
  -1   4   8   10.56    2.12
  -1   4   8    7.59    1.04
  -1   4   8    5.16    1.06
  -1   4   8    7.90    1.22
   0  -4  -8  627.87   35.84
   0  -4  -8  649.00   36.47
   0   4   8  672.63   38.05
   0   4   8  649.57   36.38
   0   4   8  684.67   36.33
   0   4   8  679.26   36.86
   0   4   8  624.47   35.53
   0   4   8  645.96   36.14
   0   4   8  611.36   35.42
  -1  -4  -8   62.58    4.27
  -1  -4  -8   61.51    4.41
  -1  -4  -8   58.53    4.10
  -1  -4  -8   57.36    4.56
   1   4   8   55.34    5.64
   1   4   8   59.07    4.66
   1   4   8   72.58    4.32
   1   4   8   58.52    4.41
   1   4   8   55.86    4.40
  -2  -4  -8   68.88    4.82
  -2  -4  -8   73.10    4.76
   2   4   8   66.61    4.81
   2   4   8   75.37    6.69
   2   4   8   72.45    5.24
   2   4   8   73.79    5.35
   2   4   8   68.74    5.10
  -3  -4  -8  434.28   24.06
  -3  -4  -8  421.28   24.73
   3   4   8  469.89   26.62
   3   4   8  419.40   24.56
   3   4   8  424.76   24.75
   3   4   8  414.23   24.53
   3   4   8  415.13   24.55
  -4  -4  -8  109.09    6.95
  -4  -4  -8  104.27    7.58
  -4  -4  -8  120.17    7.16
  -4  -4  -8  126.26    7.25
   4   4   8   94.80    7.96
   4   4   8  111.49    7.74
   4   4   8   94.86    8.21
   4   4   8  105.53    7.33
   4   4   8  104.51    7.73
  -5  -4  -8  439.41   24.41
  -5  -4  -8  415.11   25.17
  -5  -4  -8  448.12   24.65
   5   4   8  445.03   25.44
   5   4   8  382.43   24.73
   5   4   8  457.75   25.06
  -6  -4  -8  122.07    7.70
  -6  -4  -8  121.38    7.96
  -6  -4  -8  111.85    8.20
  -6  -4  -8  121.73    7.60
   6   4   8  110.87    7.71
   6   4   8  117.52    7.79
   6   4   8   95.66    7.90
  -7  -4  -8    9.39    1.30
  -7  -4  -8    6.25    1.26
  -7  -4  -8   11.00    1.94
   7   4   8    6.32    1.33
   7   4   8    6.07    1.13
   5  -5  -8   46.83    3.43
  -5   5   8   56.31    3.49
  -5   5   8   47.75    4.14
  -5   5   8   43.52    3.45
   4  -5  -8  128.27    8.12
  -4   5   8  132.79    8.58
  -4   5   8  133.85    7.71
  -4   5   8  131.20    7.80
   3  -5  -8   54.45    4.19
   3  -5  -8   52.35    3.98
  -3   5   8   58.59    3.94
  -3   5   8   56.72    3.66
  -3   5   8   55.72    4.42
  -3   5   8   50.80    3.56
  -3   5   8   47.93    5.20
   2  -5  -8   41.73    3.37
   2  -5  -8   37.90    4.16
   2  -5  -8   43.44    3.69
  -2   5   8   43.56    4.40
  -2   5   8   42.50    2.97
  -2   5   8   39.74    4.35
  -2   5   8   50.97    3.34
  -2   5   8   43.48    3.01
   1  -5  -8  213.68   13.34
   1  -5  -8  240.73   14.22
   1  -5  -8  239.01   13.91
   1  -5  -8  222.35   14.57
  -1   5   8  236.88   14.20
  -1   5   8  232.02   13.27
  -1   5   8  264.95   13.69
  -1   5   8  232.93   14.97
  -1   5   8  235.30   13.38
   0  -5  -8 1265.10   69.63
   0  -5  -8 1213.41   69.21
   0  -5  -8 1298.28   69.88
   0  -5  -8 1302.83   69.17
   0   5   8 1238.68   69.57
   0   5   8 1279.97   69.79
   0   5   8 1253.35   68.87
   0   5   8 1229.21   68.99
   0   5   8 1318.15   70.51
  -1  -5  -8    0.49    0.56
  -1  -5  -8    0.52    0.72
  -1  -5  -8    0.28    0.72
  -1  -5  -8    0.38    0.76
  -1  -5  -8    0.91    0.64
   1   5   8    0.98    0.79
   1   5   8    0.81    0.74
   1   5   8    0.16    0.47
   1   5   8    0.25    0.59
   1   5   8    1.02    0.67
  -2  -5  -8   16.76    1.85
  -2  -5  -8   13.27    1.77
  -2  -5  -8   14.40    1.86
  -2  -5  -8   14.47    2.25
   2   5   8   20.07    2.80
   2   5   8   15.51    2.37
   2   5   8   16.10    2.12
   2   5   8   12.01    2.06
  -3  -5  -8  273.05   15.70
  -3  -5  -8  237.17   16.21
  -3  -5  -8  268.02   15.48
   3   5   8  274.69   16.22
   3   5   8  267.68   16.26
   3   5   8  271.82   15.71
   3   5   8  266.06   16.07
  -4  -5  -8  483.98   31.41
  -4  -5  -8  606.09   30.87
  -4  -5  -8  531.37   31.17
  -4  -5  -8  552.95   30.37
  -4  -5  -8  535.43   30.52
   4   5   8  553.29   31.21
   4   5   8  527.88   31.39
  -5  -5  -8    3.15    1.29
  -5  -5  -8    1.52    0.93
  -5  -5  -8    2.24    0.88
  -5  -5  -8    1.92    0.77
   5   5   8    1.20    0.89
   5   5   8    1.01    1.01
   5   5   8    1.59    1.09
  -6  -5  -8   60.74    4.56
  -6  -5  -8   67.54    4.36
  -6  -5  -8   61.90    5.08
   6   5   8   60.42    4.87
   6   5   8   61.91    4.57
  -7  -5  -8    5.42    0.86
  -7  -5  -8    5.17    1.62
  -7  -5  -8    3.80    1.23
   7   5   8    5.02    1.16
   5  -6  -8   34.60    2.48
   5  -6  -8   30.54    2.57
  -5   6   8   35.37    2.44
  -5   6   8   33.76    2.11
   4  -6  -8   45.23    3.65
  -4   6   8   52.17    3.32
  -4   6   8   49.64    3.44
  -4   6   8   52.71    4.17
  -4   6   8   59.52    3.70
   3  -6  -8    0.31    0.57
   3  -6  -8   -0.49    0.60
  -3   6   8   -0.55    0.65
  -3   6   8   -0.32    0.42
  -3   6   8    0.98    1.47
  -3   6   8    0.40    0.51
  -3   6   8    0.02    0.50
   2  -6  -8  122.88    7.86
   2  -6  -8  111.08    7.81
  -2   6   8  125.15    7.26
  -2   6   8  120.35    7.34
  -2   6   8  120.62    8.17
  -2   6   8  138.17    7.69
  -2   6   8  112.50    9.05
   1  -6  -8   30.56    3.45
   1  -6  -8   29.49    2.86
   1  -6  -8   33.36    3.06
  -1   6   8   30.71    3.67
  -1   6   8   31.50    3.15
  -1   6   8   33.42    2.69
  -1   6   8   31.85    2.40
  -1   6   8   31.60    2.46
   0  -6  -8   31.39    3.23
   0   6   8   30.89    2.86
   0   6   8   33.12    3.13
   0   6   8   27.38    2.95
   0   6   8   33.41    2.50
   0   6   8   30.27    2.67
   0   6   8   30.31    3.43
  -1  -6  -8    5.49    2.25
  -1  -6  -8    8.70    1.71
  -1  -6  -8    4.61    1.28
   1   6   8    3.73    1.38
   1   6   8    2.97    1.08
   1   6   8    4.92    1.37
   1   6   8    4.37    0.88
  -2  -6  -8   33.88    3.54
  -2  -6  -8   30.36    3.24
  -2  -6  -8   33.83    2.78
  -2  -6  -8   30.43    3.07
   2   6   8   35.64    2.41
   2   6   8   34.32    3.34
   2   6   8   37.43    3.64
  -3  -6  -8    7.88    1.59
  -3  -6  -8    8.04    1.95
  -3  -6  -8    7.15    1.22
  -3  -6  -8    9.37    1.50
  -3  -6  -8    7.05    1.63
   3   6   8    8.53    1.95
   3   6   8    6.94    1.59
   3   6   8    6.28    1.69
   3   6   8   10.84    2.17
  -4  -6  -8   13.62    1.85
  -4  -6  -8   14.97    1.82
  -4  -6  -8   12.09    2.35
  -4  -6  -8   17.24    2.19
  -4  -6  -8   17.01    2.45
   4   6   8   13.66    2.50
   4   6   8   14.60    2.49
   4   6   8   17.51    2.41
   4   6   8   15.94    2.48
  -5  -6  -8    4.22    1.02
  -5  -6  -8    2.84    1.57
  -5  -6  -8   10.70    2.76
   5   6   8    6.10    2.17
   5   6   8    3.08    0.92
   5   6   8    7.22    2.48
  -6  -6  -8   53.82    3.64
  -6  -6  -8   52.98    4.01
  -6  -6  -8   50.54    4.82
  -6  -6  -8   55.08    4.48
   6   6   8   60.38    4.53
  -7  -6  -8    4.05    0.63
  -7  -6  -8    4.39    1.11
   7   6   8    4.69    1.04
   4  -7  -8  121.48    7.81
   4  -7  -8  122.15    7.77
  -4   7   8  129.26    7.35
  -4   7   8  143.44    7.79
   3  -7  -8   15.84    1.83
   3  -7  -8   18.04    1.92
  -3   7   8   18.25    1.66
  -3   7   8   16.94    1.75
  -3   7   8   15.92    1.50
  -3   7   8   13.68    2.44
   2  -7  -8  119.32    8.10
   2  -7  -8  128.84    8.32
  -2   7   8  137.67    7.72
  -2   7   8  133.91    7.86
  -2   7   8  116.51    9.49
  -2   7   8  135.18    8.64
  -2   7   8  139.16    8.13
   1  -7  -8   15.58    2.19
   1  -7  -8   18.21    2.42
  -1   7   8   19.79    2.29
  -1   7   8   13.60    1.55
  -1   7   8   13.72    2.15
  -1   7   8   16.50    3.04
   0  -7  -8    4.39    1.32
   0  -7  -8    2.07    1.18
   0  -7  -8    5.42    1.40
   0   7   8    2.82    1.30
   0   7   8    5.27    1.09
   0   7   8    3.03    1.20
   0   7   8    4.79    1.25
   0   7   8    4.91    0.96
  -1  -7  -8  336.82   20.04
  -1  -7  -8  349.41   20.83
   1   7   8  348.05   19.01
   1   7   8  333.75   20.05
   1   7   8  343.55   20.78
   1   7   8  349.44   19.70
   1   7   8  305.19   21.58
  -2  -7  -8  396.07   22.88
  -2  -7  -8  384.36   22.99
  -2  -7  -8  394.84   23.15
  -2  -7  -8  397.88   21.85
   2   7   8  386.58   21.81
   2   7   8  405.09   22.74
   2   7   8  397.01   23.07
   2   7   8  389.31   23.57
   2   7   8  391.31   23.19
  -3  -7  -8   63.12    5.02
  -3  -7  -8   67.66    5.42
  -3  -7  -8   70.43    5.21
  -3  -7  -8   62.78    4.15
   3   7   8   67.12    5.28
   3   7   8   60.20    5.47
   3   7   8   59.09    5.26
   3   7   8   65.78    4.95
  -4  -7  -8   -0.61    0.65
  -4  -7  -8    0.10    0.99
  -4  -7  -8    0.25    0.56
   4   7   8   -0.04    0.78
   4   7   8    1.09    1.05
   4   7   8    1.68    1.52
  -5  -7  -8   12.77    2.15
  -5  -7  -8   10.30    2.27
  -5  -7  -8   11.26    1.22
   5   7   8    6.25    1.50
   5   7   8   11.37    1.64
  -6  -7  -8   52.85    3.39
  -6  -7  -8   58.42    4.31
  -6  -7  -8   58.29    4.71
   6   7   8   54.77    4.28
  -7  -7  -8    0.67    0.53
   7   7   8    0.05    0.44
   3  -8  -8   42.29    3.75
   3  -8  -8   45.48    3.63
  -3   8   8   43.57    2.88
  -3   8   8   52.35    3.73
   2  -8  -8  485.08   27.48
  -2   8   8  510.16   26.85
  -2   8   8  465.31   27.03
   1  -8  -8    7.37    1.54
  -1   8   8    5.29    1.05
  -1   8   8    5.66    1.45
  -1   8   8    6.78    1.04
  -1   8   8    6.67    1.35
   0  -8  -8   13.52    2.10
   0  -8  -8   14.40    1.87
   0   8   8   16.19    1.58
   0   8   8   18.06    2.78
   0   8   8   15.56    2.97
   0   8   8   12.49    1.65
   0   8   8   14.08    2.18
  -1  -8  -8   10.26    1.81
   1   8   8   12.42    2.06
   1   8   8   13.58    2.96
  -2  -8  -8  210.67   13.02
  -2  -8  -8  156.86   12.02
   2   8   8  182.23   11.95
  -3  -8  -8    3.30    1.09
  -3  -8  -8    2.63    1.19
   3   8   8    2.50    1.14
   3   8   8    3.12    1.13
   3   8   8    2.65    1.31
  -4  -8  -8    0.97    0.98
  -4  -8  -8    0.88    0.78
   4   8   8    0.77    0.78
   4   8   8    0.54    0.87
  -5  -8  -8    0.76    0.67
  -5  -8  -8    1.38    1.47
   5   8   8    1.04    0.74
   5   8   8    0.74    0.70
  -6  -8  -8   10.04    2.37
  -6  -8  -8    6.00    1.08
   6   8   8    7.28    1.28
   2  -9  -8    0.14    0.43
  -2   9   8    0.17    0.47
  -2   9   8    0.09    0.39
   1  -9  -8    5.57    1.13
  -1   9   8    5.65    0.83
  -1   9   8    4.03    0.92
   0  -9  -8    0.23    0.62
   0   9   8    0.58    0.69
   0   9   8    1.18    0.99
   0   9   8    0.61    0.50
  -1  -9  -8    8.44    1.60
   1   9   8    8.88    1.09
   1   9   8   12.73    1.88
   1   9   8   10.97    2.03
  -2  -9  -8    7.49    1.49
  -2  -9  -8    7.39    1.21
   2   9   8    6.90    1.48
   2   9   8    7.77    1.00
   2   9   8    4.89    1.22
  -3  -9  -8   39.22    3.50
  -3  -9  -8   37.84    2.97
   3   9   8   36.83    3.36
   3   9   8   34.03    3.10
  -4  -9  -8    3.56    1.14
   4   9   8    4.44    1.43
   4   9   8    4.42    1.47
  -5  -9  -8   21.82    2.29
  -5  -9  -8   22.66    1.92
   5   9   8   21.95    2.19
   5   9   8   21.28    2.14
   1 -10  -8    0.85    0.51
  -1  10   8    1.35    0.35
  -1  10   8    1.68    0.59
   0 -10  -8   14.37    1.81
   0  10   8   13.22    1.66
   0  10   8   13.65    1.17
  -1 -10  -8    2.97    0.90
   1  10   8    3.91    1.04
   1  10   8    4.54    1.17
  -2 -10  -8   18.32    2.36
   2  10   8   18.58    2.10
   2  10   8   20.79    2.47
  -3 -10  -8    0.05    0.53
   3  10   8    0.54    0.58
   3  10   8    0.60    0.65
  -4 -10  -8   22.77    2.24
   4  10   8   28.24    2.41
   4  10   8   22.31    1.94
   1  10  -9    1.97    0.58
  -1 -10   9    2.45    1.03
   3   9  -9  154.47    9.28
   3   9  -9  177.88   10.91
   3   9  -9  151.68    9.12
  -3  -9   9  158.67   10.12
  -3  -9   9  146.74   10.15
   2   9  -9    7.39    1.32
   2   9  -9    8.39    1.15
  -2  -9   9   11.81    3.05
  -2  -9   9   14.12    3.03
   1   9  -9    1.89    0.74
   1   9  -9    1.57    0.68
  -1  -9   9    2.08    1.19
  -1  -9   9    3.48    1.39
   0   9  -9    4.79    1.39
   0  -9   9    6.46    1.74
   0  -9   9    5.46    1.51
   1  -9   9    0.29    0.98
   1  -9   9    0.05    0.80
   1  -9   9    0.79    0.70
   2  -9   9   32.09    3.30
   2  -9   9   35.51    3.09
   2  -9   9   32.52    3.38
   5   8  -9   29.63    2.18
   5   8  -9   28.60    2.43
   4   8  -9   22.37    2.18
   4   8  -9   22.04    2.14
  -4  -8   9   14.21    2.32
  -4  -8   9   23.51    2.97
   3   8  -9    4.03    1.29
   3   8  -9    1.99    0.71
  -3  -8   9    0.96    1.07
  -3  -8   9    3.13    1.33
   2   8  -9   11.75    1.78
   2   8  -9   12.72    1.58
  -2  -8   9   12.84    2.43
  -2  -8   9   15.10    2.78
   1   8  -9   84.05    5.64
   1   8  -9   87.10    5.52
  -1  -8   9   89.81    6.88
  -1  -8   9   86.11    7.14
   0   8  -9   82.57    5.89
   0  -8   9  108.14    7.49
   0  -8   9  112.24    7.99
  -1   8  -9    0.04    0.51
   1  -8   9    0.14    1.04
   1  -8   9    0.80    0.96
   1  -8   9    0.07    0.78
   2  -8   9   15.53    2.40
   2  -8   9    8.35    1.82
   2  -8   9   10.33    2.26
   3  -8   9    8.20    1.58
   3  -8   9   10.83    1.54
   5   7  -9   29.76    2.66
  -5  -7   9   28.06    3.11
  -5  -7   9   27.92    2.25
   4   7  -9    2.71    0.92
   4   7  -9    0.45    0.65
   4   7  -9    1.74    0.72
  -4  -7   9    1.52    0.63
  -4  -7   9    2.66    1.37
  -4  -7   9    2.29    1.36
   3   7  -9   24.22    2.53
   3   7  -9   21.56    2.18
  -3  -7   9   26.31    3.92
  -3  -7   9   30.76    4.14
  -3  -7   9   28.73    2.44
  -3  -7   9   23.00    1.93
   2   7  -9  232.38   14.96
   2   7  -9  228.53   13.61
   2   7  -9  213.97   13.81
   2   7  -9  224.11   13.75
  -2  -7   9  251.25   14.10
  -2  -7   9  256.23   16.71
   1   7  -9    4.75    1.07
  -1  -7   9    5.21    1.77
  -1  -7   9    4.47    1.06
  -1  -7   9    3.94    1.60
  -1  -7   9    4.92    1.80
   0   7  -9  136.07    8.71
   0  -7   9  158.70   10.93
   0  -7   9  149.40   10.91
   0  -7   9  156.41   10.37
  -1   7  -9   45.92    3.12
   1  -7   9   65.18    8.61
   1  -7   9   51.28    4.14
   1  -7   9   32.47    5.68
   2  -7   9   19.60    2.12
   2  -7   9   25.11    3.75
   2  -7   9   17.37    2.65
   3  -7   9   17.01    1.88
   3  -7   9   13.25    2.09
   4  -7   9   16.33    2.46
   4  -7   9   17.49    2.30
   4  -7   9   22.17    1.96
   6   6  -9    2.82    0.82
   6   6  -9    4.31    0.74
  -6  -6   9    3.95    0.88
   5   6  -9    0.22    0.69
   5   6  -9    0.32    0.50
   5   6  -9    0.77    0.70
  -5  -6   9   -0.40    0.66
  -5  -6   9   -0.26    0.49
   4   6  -9   36.38    3.16
   4   6  -9   24.07    2.70
   4   6  -9   30.48    2.62
  -4  -6   9   34.98    3.98
  -4  -6   9   29.53    2.67
  -4  -6   9   30.49    3.82
   3   6  -9   40.79    3.72
   3   6  -9   52.96    3.88
   3   6  -9   47.41    3.47
   3   6  -9   45.58    4.31
  -3  -6   9   45.23    3.43
  -3  -6   9   46.72    4.68
  -3  -6   9   44.38    4.68
  -3  -6   9   44.09    4.71
   2   6  -9  109.30    7.57
   2   6  -9  100.54    7.14
   2   6  -9  104.28    6.72
   2   6  -9  103.58    6.96
  -2  -6   9  107.51    8.33
  -2  -6   9  104.65    8.25
  -2  -6   9  112.18    6.52
  -2  -6   9  125.59    8.60
   1   6  -9   14.90    1.90
   1   6  -9   15.71    2.01
  -1  -6   9   17.97    3.21
  -1  -6   9   25.30    3.95
  -1  -6   9   18.80    3.17
  -1  -6   9   17.91    2.03
   0   6  -9   76.37    5.04
   0  -6   9   85.64    7.06
   0  -6   9   87.47    6.60
   0  -6   9   81.45    5.70
   0  -6   9   78.82    6.78
  -1   6  -9  553.19   32.72
   1  -6   9  633.04   33.42
   1  -6   9  628.61   35.39
   1  -6   9  597.59   34.46
   1  -6   9  561.58   33.67
   1  -6   9  628.09   35.40
   2  -6   9   18.05    3.16
   2  -6   9   20.32    2.06
   2  -6   9   12.70    2.11
   2  -6   9   16.83    2.74
   2  -6   9   16.71    2.27
   3  -6   9    9.41    1.84
   3  -6   9   12.13    1.88
   3  -6   9   14.80    2.82
   3  -6   9    8.67    1.58
   3  -6   9   13.94    1.87
   4  -6   9   49.73    4.03
   4  -6   9   51.78    3.67
   4  -6   9   43.78    3.74
   5  -6   9   98.75    6.29
   5  -6   9  100.07    6.20
   6   5  -9    1.36    0.54
  -6  -5   9    0.26    0.72
   5   5  -9   20.31    2.61
   5   5  -9   19.86    2.01
   5   5  -9   20.60    2.40
  -5  -5   9   27.37    3.95
  -5  -5   9   20.16    2.22
   4   5  -9   21.31    2.11
   4   5  -9   17.81    2.38
   4   5  -9   17.18    2.90
   4   5  -9   23.85    2.53
  -4  -5   9   20.81    2.26
  -4  -5   9   20.55    3.45
   3   5  -9    3.93    1.44
   3   5  -9    6.60    1.16
   3   5  -9    3.75    1.17
   3   5  -9    3.65    1.07
  -3  -5   9    2.32    1.42
  -3  -5   9    2.90    1.51
  -3  -5   9    4.37    1.10
   2   5  -9    5.12    1.39
   2   5  -9    7.78    1.43
   2   5  -9    4.97    1.41
  -2  -5   9    6.52    1.88
  -2  -5   9    2.99    0.90
  -2  -5   9    3.80    1.56
  -2  -5   9    3.72    1.53
   1   5  -9   30.18    2.81
   1   5  -9   31.47    2.48
  -1  -5   9   30.84    4.02
   0   5  -9    0.66    0.54
   0  -5   9    2.21    0.92
   0  -5   9   -0.14    0.88
   0  -5   9    0.95    0.93
   0  -5   9    6.63    1.77
   1  -5   9   16.76    2.44
   1  -5   9   12.41    1.65
   1  -5   9   13.77    2.77
   1  -5   9   13.76    2.29
   1  -5   9   12.01    2.00
   1  -5   9   17.80    3.08
   2  -5   9  352.48   22.31
   2  -5   9  373.44   22.91
   2  -5   9  375.00   22.48
   2  -5   9  395.46   22.79
   2  -5   9  377.21   24.28
   2  -5   9  420.77   21.97
   2  -5   9  405.69   23.84
   3  -5   9  266.49   17.14
   3  -5   9  269.69   16.16
   3  -5   9  250.20   15.94
   3  -5   9  244.37   15.88
   3  -5   9  293.07   15.54
   4  -5   9    7.98    1.48
   4  -5   9    4.11    1.19
   4  -5   9    6.26    1.55
   4  -5   9    8.12    1.70
   5  -5   9   27.24    2.74
   5  -5   9   27.61    2.37
   5  -5   9   24.44    2.92
   5  -5   9   25.63    2.48
   6  -5   9    2.75    0.89
   6  -5   9    2.60    0.74
   6   4  -9   90.45    6.39
   6   4  -9  104.69    6.07
   6   4  -9  101.30    6.69
  -6  -4   9   98.46    6.59
   5   4  -9  160.96   14.16
   5   4  -9  177.80   11.26
   5   4  -9  178.51   10.66
   5   4  -9  173.86   11.05
  -5  -4   9  195.87   11.26
   4   4  -9   34.35    3.85
   4   4  -9   33.57    3.17
   4   4  -9   39.22    2.99
   4   4  -9   37.62    3.46
  -4  -4   9   34.36    3.18
  -4  -4   9   42.34    4.38
  -4  -4   9   31.18    4.26
   3   4  -9   11.19    1.94
   3   4  -9   11.41    1.62
   3   4  -9   11.10    2.32
   3   4  -9   11.52    1.78
  -3  -4   9   12.44    2.49
  -3  -4   9   14.08    2.04
  -3  -4   9   18.32    3.27
   2   4  -9    3.20    1.09
   2   4  -9    2.17    0.80
   2   4  -9    1.58    0.74
   2   4  -9    2.49    1.01
  -2  -4   9    2.30    1.50
  -2  -4   9    2.79    1.18
  -2  -4   9    0.50    1.05
  -2  -4   9    2.29    0.77
   1   4  -9   12.75    2.27
   1   4  -9   13.75    1.75
  -1  -4   9   17.42    2.96
  -1  -4   9   21.77    3.11
  -1  -4   9   14.52    2.00
  -1  -4   9   13.15    1.47
  -1  -4   9   20.37    2.80
  -1  -4   9   15.39    2.80
   0   4  -9   82.25    5.34
   0   4  -9   78.03    5.03
   0  -4   9   83.18    6.19
   0  -4   9   87.16    6.19
   0  -4   9   87.88    6.84
   0  -4   9   86.88    6.52
   0  -4   9   84.39    5.90
  -1   4  -9 1124.35   68.01
   1  -4   9 1304.24   69.59
   1  -4   9 1287.09   70.06
   1  -4   9 1163.51   69.12
   1  -4   9 1254.20   69.51
   1  -4   9 1295.01   70.44
   1  -4   9 1375.85   69.40
   2  -4   9  432.65   25.27
   2  -4   9  431.53   25.36
   2  -4   9  445.61   25.92
   2  -4   9  422.28   26.24
   2  -4   9  433.10   25.31
   2  -4   9  460.05   24.68
   2  -4   9  433.13   25.34
   3  -4   9  288.19   17.97
   3  -4   9  292.61   18.96
   3  -4   9  269.57   17.84
   3  -4   9  336.45   17.44
   3  -4   9  298.77   17.89
   3  -4   9  302.82   18.65
   3  -4   9  309.86   18.16
   4  -4   9    0.23    1.68
   4  -4   9    1.42    1.05
   4  -4   9    0.48    0.87
   4  -4   9    0.48    1.76
   4  -4   9    2.89    1.19
   4  -4   9    2.78    0.97
   5  -4   9   29.25    2.54
   5  -4   9   26.94    2.96
   5  -4   9   25.65    2.84
   6  -4   9   62.53    4.73
   6  -4   9   68.27    6.52
   6  -4   9   77.23    5.19
   7   3  -9   11.72    1.08
   7   3  -9   12.27    1.40
  -7  -3   9   11.25    1.54
   6   3  -9    2.98    0.93
   6   3  -9    1.81    1.07
   6   3  -9    0.56    0.66
  -6  -3   9    1.98    0.84
   5   3  -9    7.39    1.44
   5   3  -9    3.65    1.97
   5   3  -9    4.64    0.92
   4   3  -9  559.69   30.44
   4   3  -9  555.22   30.85
   4   3  -9  560.11   32.08
   4   3  -9  548.47   31.08
  -4  -3   9  538.20   30.90
  -4  -3   9  466.48   32.30
  -4  -3   9  571.33   32.29
   3   3  -9    0.31    0.74
   3   3  -9   -0.10    0.52
   3   3  -9    0.47    0.65
   3   3  -9    1.05    0.90
  -3  -3   9   -0.58    0.95
  -3  -3   9   -0.72    1.15
  -3  -3   9    0.56    0.87
  -3  -3   9   -0.22    0.55
   2   3  -9  249.39   14.45
   2   3  -9  216.25   14.21
   2   3  -9  230.05   13.66
  -2  -3   9  226.13   14.66
  -2  -3   9  248.60   14.53
  -2  -3   9  239.48   14.93
  -2  -3   9  228.57   13.68
  -2  -3   9  241.17   14.68
   1   3  -9    0.49    0.47
   1   3  -9    0.36    0.41
  -1  -3   9    0.18    1.07
  -1  -3   9    1.23    0.83
  -1  -3   9    0.51    0.86
  -1  -3   9    0.05    0.68
  -1  -3   9    0.29    0.45
   0   3  -9  210.14   12.25
   0   3  -9  203.30   11.88
   0  -3   9  194.42   13.45
   0  -3   9  204.21   13.15
   0  -3   9  209.26   12.96
   0  -3   9  223.65   13.77
   0  -3   9  226.90   12.93
  -1   3  -9  285.69   16.76
   1  -3   9  299.73   18.63
   1  -3   9  282.53   17.76
   1  -3   9  310.71   17.84
   1  -3   9  295.03   17.83
   1  -3   9  314.87   18.27
   1  -3   9  330.79   17.82
   2  -3   9   52.67    3.74
   2  -3   9   51.40    4.32
   2  -3   9   48.85    4.40
   2  -3   9   44.87    4.06
   2  -3   9   51.55    4.90
   2  -3   9   50.03    4.23
   2  -3   9   54.34    4.22
   3  -3   9  587.60   34.09
   3  -3   9  567.66   34.73
   3  -3   9  632.34   33.15
   3  -3   9  610.63   34.14
   3  -3   9  592.84   33.67
   3  -3   9  589.24   33.96
   3  -3   9  566.08   33.47
  -4   3  -9    9.05    1.15
   4  -3   9    6.99    1.93
   4  -3   9    6.85    1.76
   4  -3   9    9.96    2.72
   4  -3   9    7.14    1.56
   4  -3   9    9.52    1.52
  -5   3  -9    5.00    0.92
   5  -3   9    3.65    2.11
  -6   3  -9   48.27    3.27
   6  -3   9   48.36    4.14
   6  -3   9   49.64    4.15
   6  -3   9   46.05    3.54
  -7   3  -9    8.59    1.27
   7  -3   9   11.88    1.26
   7  -3   9   10.31    1.40
   7  -3   9   10.11    1.61
   7   2  -9    4.58    0.68
   7   2  -9    4.95    0.91
  -7  -2   9    5.08    1.04
   6   2  -9   28.14    2.79
   6   2  -9   28.50    2.26
  -6  -2   9   28.80    2.85
  -6  -2   9   31.09    2.41
   5   2  -9   -0.18    0.78
   5   2  -9    0.30    1.03
   5   2  -9   -0.36    0.51
   5   2  -9   -0.28    0.54
  -5  -2   9    0.49    0.73
   4   2  -9    1.86    0.95
   4   2  -9    3.31    0.93
   4   2  -9    2.97    1.08
   4   2  -9    2.48    0.99
  -4  -2   9    3.53    1.13
  -4  -2   9    2.75    1.39
  -4  -2   9    1.88    1.28
  -4  -2   9    2.54    0.81
   3   2  -9  123.48    7.59
   3   2  -9  128.78    8.18
   3   2  -9  118.36    8.59
   3   2  -9  128.52    7.92
  -3  -2   9  117.52    8.75
  -3  -2   9  127.31    8.00
  -3  -2   9  109.87    9.23
  -3  -2   9  123.79    8.51
   2   2  -9  291.70   17.40
   2   2  -9  301.10   17.61
   2   2  -9  307.48   17.95
   2   2  -9  295.30   18.21
  -2  -2   9  303.26   18.60
  -2  -2   9  326.39   18.56
  -2  -2   9  304.70   18.84
  -2  -2   9  298.61   17.67
  -2  -2   9  343.84   18.35
   1   2  -9   45.83    3.33
   1   2  -9   47.03    3.71
  -1  -2   9   48.56    4.14
  -1  -2   9   45.24    4.21
  -1  -2   9   48.22    4.52
  -1  -2   9   53.84    3.92
   0   2  -9  545.20   31.17
   0  -2   9  586.38   31.96
   0  -2   9  540.31   32.71
   0  -2   9  595.15   32.37
  -1   2  -9    5.41    0.89
   1  -2   9    3.94    1.21
   1  -2   9    5.54    1.25
   1  -2   9    3.35    1.39
   1  -2   9    5.80    1.36
   1  -2   9    4.09    1.21
  -2   2  -9    8.84    1.34
  -2   2  -9    7.44    0.79
   2  -2   9    7.87    1.50
   2  -2   9    9.75    1.82
   2  -2   9    6.84    1.57
   2  -2   9    9.10    1.76
  -3   2  -9  707.07   38.39
   3  -2   9  708.22   39.66
   3  -2   9  673.81   39.55
   3  -2   9  704.73   39.38
   3  -2   9  726.24   38.89
   3  -2   9  683.96   39.71
   3  -2   9  693.51   40.56
  -4   2  -9   17.41    1.56
   4  -2   9   16.03    2.65
   4  -2   9   16.80    2.29
   4  -2   9   18.50    3.31
   4  -2   9   15.40    2.65
   4  -2   9   18.68    2.01
   5  -2   9   -0.21    0.57
   5  -2   9    0.68    1.08
   5  -2   9   -0.15    0.86
  -6   2  -9    2.28    0.74
   6  -2   9    4.22    1.56
   6  -2   9    1.14    1.03
   6  -2   9    0.09    0.57
  -7   2  -9   13.46    1.49
   7  -2   9   14.65    2.15
   7  -2   9   11.15    1.84
   7  -2   9    8.89    1.23
   7   1  -9    0.27    0.70
   7   1  -9    0.24    0.33
  -7  -1   9    0.38    0.55
  -7  -1   9    0.51    0.33
   6   1  -9    2.06    0.62
   6   1  -9    3.37    1.11
  -6  -1   9    1.98    0.82
  -6  -1   9    2.18    0.70
   5   1  -9   17.05    3.37
   5   1  -9   12.67    1.62
   5   1  -9    8.45    1.66
   5   1  -9   13.16    1.41
  -5  -1   9   11.59    1.97
  -5  -1   9   12.90    1.61
   4   1  -9  182.24   10.64
   4   1  -9  173.76   10.90
   4   1  -9  191.30   10.63
   4   1  -9  167.10   12.05
   4   1  -9  193.42   11.36
  -4  -1   9  189.64   11.29
  -4  -1   9  155.84   11.50
  -4  -1   9  166.20   10.46
  -4  -1   9  179.87   11.50
   3   1  -9  139.59    8.72
   3   1  -9  133.27    8.39
   3   1  -9  141.57    9.35
   3   1  -9  133.12    8.12
  -3  -1   9  132.72    9.35
  -3  -1   9  130.37    8.51
  -3  -1   9  138.75    9.14
  -3  -1   9  131.43    7.94
  -3  -1   9  118.08    8.71
   2   1  -9    1.25    0.67
   2   1  -9    1.24    0.80
   2   1  -9    1.30    0.81
   2   1  -9    1.26    0.68
  -2  -1   9    5.98    1.31
  -2  -1   9    0.29    0.52
   1   1  -9  430.48   24.64
   1   1  -9  422.27   25.05
  -1  -1   9  472.80   25.68
  -1  -1   9  443.00   25.04
   0   1  -9   28.32    2.03
   0   1  -9   21.77    2.11
   0  -1   9   25.36    2.66
   0  -1   9   25.25    2.40
  -1   1  -9  451.20   27.10
   1  -1   9  526.67   27.94
   1  -1   9  505.28   28.24
  -2   1  -9  478.28   28.47
   2  -1   9  577.16   29.48
   2  -1   9  500.78   29.43
   2  -1   9  494.48   30.33
   2  -1   9  533.84   29.58
   2  -1   9  526.92   29.51
  -3   1  -9  200.18   10.60
   3  -1   9  172.90   11.46
   3  -1   9  170.89   11.69
   3  -1   9  190.65   12.74
   3  -1   9  184.87   11.75
   3  -1   9  177.95   11.01
   3  -1   9  195.63   11.54
  -4   1  -9 1190.86   59.60
  -4   1  -9 1113.28   59.84
   4  -1   9 1018.12   61.89
   4  -1   9 1067.38   60.17
   4  -1   9 1056.26   60.55
  -5   1  -9   14.65    1.56
  -5   1  -9   12.90    1.74
   5  -1   9   14.82    2.80
   5  -1   9   17.56    2.91
   5  -1   9   13.04    1.96
   5  -1   9   11.86    1.99
  -6   1  -9   67.39    4.45
  -6   1  -9   64.18    4.49
   6  -1   9   70.81    5.65
   6  -1   9   66.00    4.75
   6  -1   9   60.21    5.33
  -7   1  -9   10.41    1.43
  -7   1  -9   11.19    1.29
   7  -1   9    7.52    1.95
   7  -1   9    6.93    1.15
   7  -1   9    8.24    1.70
   7   0  -9    0.31    0.34
  -7   0   9    0.09    0.48
  -7   0   9    0.74    0.56
   6   0  -9    8.15    1.47
   6   0  -9    7.59    1.03
  -6   0   9    6.62    1.31
  -6   0   9    8.22    1.14
   5   0  -9   41.81    5.04
   5   0  -9   45.52    3.96
   5   0  -9   48.87    3.47
  -5   0   9   49.13    4.07
  -5   0   9   45.85    3.54
   4   0  -9  104.54    6.33
   4   0  -9   89.67    7.89
   4   0  -9  101.67    6.17
   4   0  -9   98.50    6.53
   4   0  -9  103.73    6.92
  -4   0   9   93.36    6.78
  -4   0   9   94.50    6.24
  -4   0   9  106.21    7.34
  -4   0   9   85.02    7.20
   3   0  -9   71.23    4.83
   3   0  -9   68.53    4.57
   3   0  -9   66.83    5.01
   3   0  -9   71.76    4.47
   3   0  -9   65.24    5.56
  -3   0   9   62.26    4.86
  -3   0   9   63.57    5.35
  -3   0   9   63.45    4.43
   2   0  -9  299.93   17.37
   2   0  -9  315.83   18.15
  -2   0   9  288.19   18.15
  -2   0   9  289.92   17.45
  -2   0   9  291.82   17.94
  -2   0   9  325.32   17.60
   1   0  -9   44.32    3.33
   1   0  -9   50.63    3.80
  -1   0   9   48.87    3.57
  -1   0   9   42.93    3.56
  -1   0   9   46.39    4.05
   0   0   9 1735.17  110.41
   0   0   9 2134.32  108.52
  -1   0  -9    6.60    1.06
  -1   0  -9    5.35    0.94
   1   0   9    5.89    1.22
   1   0   9    5.83    1.31
  -2   0  -9  134.64    7.83
  -2   0  -9  137.48    7.84
   2   0   9  139.43   12.35
   2   0   9  124.99    8.63
   2   0   9  125.29    8.51
   2   0   9  132.53    8.44
   2   0   9  130.46    8.57
  -3   0  -9    0.06    0.33
   3   0   9   -0.30    0.55
   3   0   9    0.03    0.81
   3   0   9    0.01    0.80
   3   0   9    0.49    0.61
  -4   0  -9   48.39    3.04
  -4   0  -9   43.44    3.19
   4   0   9   37.39    2.72
   4   0   9   31.87    4.64
   4   0   9   42.51    3.68
   4   0   9   38.15    3.91
   4   0   9   43.44    4.10
  -5   0  -9  460.56   26.56
  -5   0  -9  475.78   26.61
  -5   0  -9  499.27   26.94
   5   0   9  440.32   27.15
   5   0   9  489.20   27.77
   5   0   9  462.23   26.78
   5   0   9  471.63   27.79
  -6   0  -9    3.31    0.96
  -6   0  -9    3.01    0.87
   6   0   9    3.80    1.18
   6   0   9    2.30    1.40
   6   0   9    0.63    1.15
  -7   0  -9   26.21    2.33
[truncated: 589,370 more chars]
